# Supplementary material for: An allele-resolved nanopore-guided tour of the human placental methylome
Source: Nat Commun. 2025 Nov 24;16:10358. doi: 10.1038/s41467-025-65337-3 (PMC12644668; doi:10.1038/s41467-025-65337-3)
Supplement: Supplementary file 2 — Supplementary Data 1 [file 41467_2025_65337_MOESM2_ESM.xlsx]

## Sheet: Supplemental Table 1a
Nanopore Sequencing
Placenta	Read Count	Base Count	N50	Phased Reads	Unphased Reads	% Reads Phased	Phased Bases	Unphased Bases	% Bases Phased	Notes
013	3550607	67569059172	36619	2511629	1038978	0.70738	57210177012	10358882160	0.846692
023	4613988	63690819011	36402	2738112	1875876	0.593437	51725275822	11965543189	0.812131	Includes MinION top-up
025	3945518	62967763721	34126	2573729	1371789	0.652317	51550603941	11417159780	0.818682
044	8912870	85027606797	25295	4882785	4030085	0.547835	66247509345	18780097452	0.779129
054	9154420	72815501500	26337	4539292	4615128	0.495858	56633215021	16182286479	0.777763	Includes MinION top-up
103	8376298	67593901788	24301	4105711	4270587	0.490158	51742958447	15850943341	0.765497	Includes MinION top-up
172	4777064	76725789006	33549	3178321	1598743	0.665329	63540639101	13185149905	0.828152
190	4751320	69466803483	38524	2691441	2059879	0.566462	56276114761	13190688722	0.810115	Includes MinION top-up
Illumina WGS
Trio	Sample	Read Pairs	Base Count
013	Mother	351814403	106247949706
013	Placenta	346275636	104575242072
013	Father	356245261	107586068822
023	Mother	353169544	106657202288
023	Placenta	359353245	108524679990
023	Father	352974022	106598154644
025	Mother	354538947	107070761994
025	Placenta	332660819	100463567338
025	Father	350035002	105710570604
044	Mother	363333013	109726569926
044	Placenta	353889085	106874503670
044	Father	350727952	105919841504
054	Mother	358066814	108136177828
054	Placenta	342339434	103386509068
054	Father	345487061	104337092422
103	Mother	327173167	98806296434
103	Placenta	364196406	109987314612
103	Father	349058115	105415550730
172	Mother	369279211	111522321722
172	Placenta	335117090	101205361180
172	Father	355326147	107308496394
190	Mother	341497964	103132385128
190	Placenta	336096554	101501159308
190	Father	358468342	108257439284

## Sheet: Supplemental Table 1b
Illumina RNA-seq
Sample	RIN1	RIN2	Read_Pairs	PF_ALIGNED_BASES	PCT_MRNA_BASES	PCT_INTRONIC_BASES	PCT_INTERGENIC_BASES	PCT_CORRECT_STRAND_READS	MEDIAN_5PRIME_BIAS	MEDIAN_3PRIME_BIAS	MEDIAN_5PRIME_TO_3PRIME_BIAS
013	6.4	6.5	123019319	28500279752	0.455688	0.431995	0.112317	0.990041	0.301255	0.209146	1.173
023	6.2	6.2	129368265	28667418945	0.423001	0.445669	0.13133	0.989114	0.260354	0.185206	1.04689
025	6.9	7.5	230582802	51990797103	0.463835	0.425182	0.110983	0.989531	0.267647	0.2113	1.01518
044	7.5	7.7	124726951	28144505671	0.460255	0.422376	0.117369	0.990781	0.199131	0.209949	0.822475
054	6.8	7.4	120555328	26148202997	0.431078	0.42946	0.139462	0.98849	0.248693	0.206409	0.960903
103	6.5	7.3	126296331	27689509318	0.46104	0.423291	0.115669	0.989929	0.211701	0.197405	0.841695
172	5.7	6.8	128557030	28238561804	0.432496	0.425459	0.142044	0.98798	0.204099	0.174186	0.843931
190	7.2	7.8	117353272	26675965340	0.462931	0.424542	0.112527	0.987972	0.211205	0.205287	0.855153
Illumina RNA-seq phasing stats
Sample	Phased Reads	% Reads Phased	Phased Bases	% Bases Phased
013	13758470	0.05592	2063770500	0.0724123
023	11232044	0.0434111	1684806600	0.0587708
025	20893398	0.0453056	3134009700	0.0602801
044	11352214	0.0455083	1702832100	0.0605032
054	11837820	0.049097	1775673000	0.067908
103	11918808	0.0471859	1787821200	0.0645667
172	12632898	0.0491334	1894934700	0.0671045
190	11690380	0.0498085	1753557000	0.0657355

## Sheet: Supplemental Table 1c
EM-seq
Sample	Read Pairs	Base Count	Phased Reads	Unphased Reads	% Reads Phased	Phased Bases	Unphased Bases	% Bases Phased
054	583935136	175180540800	77943002	685547398	0.102088	11415340484	98199639443	0.10414
103	425849839	127754951700	68293581	624080536	0.0986368	9991163089	88968044633	0.100962
