# Supplementary material for: An allele-resolved nanopore-guided tour of the human placental methylome
Source: Nat Commun. 2025 Nov 24;16:10358. doi: 10.1038/s41467-025-65337-3 (PMC12644668; doi:10.1038/s41467-025-65337-3)
Supplement: Supplementary file 3 — Supplementary Data 2 [file 41467_2025_65337_MOESM3_ESM.xlsx]

## Sheet: Supplemental Table 2
Trio	Source	Mean VAF	Median VAF	SNPs used
13	maternal	0.499	0.5	670745
13	paternal	0.487	0.486	722967
23	maternal	0.5	0.5	628698
23	paternal	0.492	0.489	629859
25	maternal	0.5	0.5	636094
25	paternal	0.496	0.5	616940
44	maternal	0.501	0.5	631792
44	paternal	0.494	0.5	626967
54	maternal	0.5	0.5	641617
54	paternal	0.491	0.488	644597
103	maternal	0.5	0.5	617447
103	paternal	0.498	0.5	611323
172	maternal	0.499	0.5	632904
172	paternal	0.489	0.486	621120
190	maternal	0.5	0.5	572740
190	paternal	0.495	0.5	577510
