# Supplementary material for: An allele-resolved nanopore-guided tour of the human placental methylome
Source: Nat Commun. 2025 Nov 24;16:10358. doi: 10.1038/s41467-025-65337-3 (PMC12644668; doi:10.1038/s41467-025-65337-3)
Supplement: Supplementary file 5 — Supplementary Data 4 [file 41467_2025_65337_MOESM5_ESM.xlsx]

## Sheet: Supplemental Table 4
Segment	Phase1_meth_054	Phase1_unmeth_054	Phase2_meth_054	Phase2_unmeth_054	F_054	P_054	Phase1_meth_103	Phase1_unmeth_103	Phase2_meth_103	Phase2_unmeth_103	F_103	P_103
chr1:6624476-6626409	28	73	331	36	0.0417167	7.73694e-35	52	144	229	61	0.0961912	4.47214e-31
chr1:19273486-19274724	34	12	32	4	0.354167	0.101975	228	32	80	3	0.267188	0.0216171
chr1:41917890-41918892	40	109	307	59	0.0705257	4.87563e-35	NA	NA	NA	NA	NA	NA
chr1:55055845-55057402	211	59	110	9	0.292604	0.000448593	20	8	67	0	0	2.55704e-05
chr1:68046152-68047803	72	43	208	8	0.0644007	2.41806e-15	NA	NA	NA	NA	NA	NA
chr1:68049750-68052007	47	40	78	7	0.105449	1.67306e-08	NA	NA	NA	NA	NA	NA
chr1:86154528-86157417	37	72	161	21	0.067029	4.59877e-22	NA	NA	NA	NA	NA	NA
chr1:91904434-91906860	30	0	45	8	inf	0.046099	22	8	60	2	0.0916667	0.00166212
chr1:179585540-179587023	53	30	64	0	0	2.36057e-09	30	29	5	146	30.2069	4.10197e-15
chr1:180953351-180955108	122	35	313	98	1.09137	0.740461	94	93	190	42	0.22343	8.22726e-12
chr1:181317246-181319165	37	30	282	90	0.393617	0.000928566	NA	NA	NA	NA	NA	NA
chr1:247372909-247374443	7	38	116	71	0.11275	1.25345e-08	4	98	139	77	0.0226105	9.97064e-28
chr10:11890965-11896572	168	158	632	45	0.075709	3.09132e-51	108	50	517	20	0.083559	2.8767e-20
chr10:15717823-15721106	71	72	351	140	0.393321	1.91172e-06	163	162	167	112	0.674799	0.0176538
chr10:50562356-50563313	56	59	312	8	0.0243372	9.83139e-32	NA	NA	NA	NA	NA	NA
chr10:55022770-55023541	36	11	51	27	1.73262	0.230278	36	19	84	11	0.24812	0.00123358
chr10:63464285-63466815	49	40	342	77	0.275804	3.40883e-07	NA	NA	NA	NA	NA	NA
chr10:75391462-75399830	79	103	233	22	0.0724197	1.52754e-28	NA	NA	NA	NA	NA	NA
chr10:77635988-77638366	18	94	54	100	0.35461	0.000730461	NA	NA	NA	NA	NA	NA
chr10:93037542-93038034	55	27	58	1	0.0351213	8.96946e-07	NA	NA	NA	NA	NA	NA
chr10:98029236-98031561	9	132	125	20	0.0109091	2.58222e-47	NA	NA	NA	NA	NA	NA
chr10:123890768-123892273	56	32	97	13	0.234536	6.5287e-05	NA	NA	NA	NA	NA	NA
chr10:123990931-123992606	47	42	324	35	0.120885	2.55892e-14	120	150	293	93	0.253925	3.66123e-16
chr10:124446692-124450774	114	329	183	338	0.639992	0.00165193	353	183	205	299	2.81346	4.26554e-16
chr10:133451641-133466470	51	50	114	4	0.0357895	3.55302e-16	50	23	35	4	0.248447	0.0191094
chr11:2112051-2122196	448	48	183	97	4.94718	4.86084e-17	NA	NA	NA	NA	NA	NA
chr11:2128915-2134874	252	147	136	154	1.94118	2.58104e-05	142	44	57	45	2.54785	0.000490733
chr11:2144666-2150042	195	28	82	122	10.3615	1.66159e-25	NA	NA	NA	NA	NA	NA
chr11:2527523-2531556	46	23	334	11	0.0658683	2.82031e-12	107	34	94	2	0.0669587	6.34086e-07
chr11:2407905-2416363	143	30	254	138	2.58976	1.54705e-05	88	87	199	60	0.304973	1.72581e-08
chr11:2421098-2428281	91	40	139	39	0.638309	0.0885448	112	46	226	22	0.237014	2.30023e-07
chr11:2446008-2469817	18	46	66	13	0.0770751	2.02667e-11	191	109	245	30	0.214567	4.39386e-13
chr11:2506086-2526619	518	256	1168	261	0.452155	1.51074e-14	569	264	1279	213	0.358936	1.62961e-22
chr11:2584745-2599250	136	85	352	16	0.0727273	2.88055e-26	23	62	159	9	0.0209982	9.08536e-30
chr11:2600873-2612912	93	38	447	17	0.0930767	2.89573e-15	37	3	29	1	0.425287	0.629947
chr11:2698156-2701554	39	248	578	30	0.00816218	7.29626e-141	70	193	230	27	0.0425772	1.21952e-51
chr11:3085194-3091625	169	83	263	51	0.394842	4.19113e-06	80	54	182	12	0.0976801	3.87612e-14
chr11:7087926-7090335	111	136	225	14	0.0507843	9.16241e-35	NA	NA	NA	NA	NA	NA
chr11:7672931-7674605	9	21	191	42	0.0942408	1.32805e-08	17	57	96	4	0.0124269	1.60532e-25
chr11:9090692-9092102	38	32	190	125	0.78125	0.419966	54	214	155	23	0.0374435	5.3394e-47
chr11:15114187-15115908	32	0	96	44	inf	3.0257e-05	NA	NA	NA	NA	NA	NA
chr11:31533277-31534299	9	11	106	3	0.0231561	1.84598e-08	2	25	44	0	0	3.52257e-17
chr11:44063594-44066953	64	1	32	5	10	0.0227679	27	0	38	3	inf	0.271071
chr11:68683891-68685442	35	63	152	102	0.372807	7.49705e-05	22	222	121	11	0.00900901	3.16666e-61
chr11:78961631-78962825	38	41	17	7	0.381636	0.0630743	NA	NA	NA	NA	NA	NA
chr11:84719550-84721331	7	15	74	44	0.277477	0.00941653	3	51	53	9	0.0099889	9.20019e-20
chr11:88508256-88510020	62	10	134	48	2.2209	0.0325066	12	36	31	1	0.0107527	4.834e-11
chr11:89490636-89491873	245	72	447	35	0.266437	6.40899e-10	27	129	332	68	0.0428692	3.60789e-48
chr11:107644360-107645543	29	13	26	3	0.257396	0.0480462	NA	NA	NA	NA	NA	NA
chr11:110091849-110094480	36	269	748	38	0.0067988	7.00545e-169	21	469	952	60	0.00282202	4.61503e-288
chr11:117791669-117797970	28	20	82	20	0.341463	0.00577262	107	165	293	95	0.21026	8.10984e-21
chr11:131908898-131912942	80	47	45	21	0.794326	0.527114	NA	NA	NA	NA	NA	NA
chr11:132941923-132946225	49	81	61	11	0.109087	7.66953e-11	5	204	248	41	0.00405202	1.43987e-89
chr11:133080176-133084016	18	93	149	33	0.0428664	1.29753e-29	53	50	126	40	0.336508	5.8559e-05
chr12:202438-204411	77	91	195	10	0.0433925	2.25326e-28	84	81	134	25	0.193477	9.71483e-11
chr12:6056392-6058206	60	16	63	3	0.178571	0.00547288	107	27	264	28	0.420314	0.0046441
chr12:19775357-19776738	30	13	98	7	0.164835	0.000357694	180	25	14	13	6.68571	3.38058e-05
chr12:22333421-22336026	16	32	258	12	0.0232558	2.65669e-22	19	45	456	100	0.0925926	2.32099e-17
chr12:29148211-29150731	74	9	138	12	0.714976	0.481126	NA	NA	NA	NA	NA	NA
chr12:51813898-51815114	70	96	219	95	0.316305	5.85199e-09	NA	NA	NA	NA	NA	NA
chr12:53299384-53300410	0	65	162	13	0	5.02692e-46	NA	NA	NA	NA	NA	NA
chr12:64823615-64826244	19	3	35	0	0	0.0526316	NA	NA	NA	NA	NA	NA
chr12:65120577-65122895	49	82	296	62	0.125165	4.19301e-21	NA	NA	NA	NA	NA	NA
chr12:108128444-108130259	31	2	68	114	25.9853	5.15016e-10	103	335	204	74	0.111531	2.38248e-40
chr12:119593239-119597298	9	66	86	3	0.00475687	7.70558e-32	NA	NA	NA	NA	NA	NA
chr13:32425851-32428682	16	14	50	7	0.16	0.00109748	NA	NA	NA	NA	NA	NA
chr13:48317707-48321833	77	32	92	0	0	2.9125e-10	NA	NA	NA	NA	NA	NA
chr13:70106579-70109539	27	38	73	23	0.223864	1.3818e-05	NA	NA	NA	NA	NA	NA
chr13:84830744-84832678	9	21	93	18	0.0829493	3.8124e-08	NA	NA	NA	NA	NA	NA
chr13:93088085-93097079	17	11	25	2	0.123636	0.00953112	145	119	275	114	0.505118	4.41534e-05
chr13:95001922-95003434	44	60	161	14	0.0637681	1.26603e-19	105	27	107	29	1.054	0.881613
chr13:101453394-101454493	56	34	311	25	0.1324	2.07011e-11	0	38	134	3	0	2.48557e-35
chr13:101914916-101918812	98	106	122	11	0.0833591	4.19532e-18	NA	NA	NA	NA	NA	NA
chr13:108885774-108886993	190	36	76	15	1.04167	0.86776	61	6	118	51	4.39407	0.000369865
chr13:111892383-111894733	19	6	16	6	1.1875	1	41	126	171	69	0.1313	7.09425e-21
chr13:112053046-112059057	24	48	409	102	0.124694	3.82676e-15	NA	NA	NA	NA	NA	NA
chr14:36660607-36664106	71	50	347	60	0.245533	3.06432e-09	NA	NA	NA	NA	NA	NA
chr14:52266768-52269839	84	24	230	116	1.76522	0.0313821	85	31	146	38	0.713654	0.260042
chr14:53217479-53218958	99	68	290	86	0.431744	3.34053e-05	50	37	148	14	0.127831	1.18595e-09
chr14:57862612-57868149	30	81	74	49	0.245245	4.42816e-07	0	39	74	29	0	1.03054e-16
chr14:94766772-94769486	30	36	65	47	0.602564	0.120899	24	56	91	58	0.273155	8.16744e-06
chr14:99172641-99176832	64	28	193	19	0.225019	7.80022e-06	NA	NA	NA	NA	NA	NA
chr14:100823840-100828392	192	25	76	48	4.85053	8.69442e-09	65	51	57	103	2.30306	0.000908165
chr14:103101857-103103247	61	16	37	0	0	0.00127612	628	97	236	113	3.09995	1.24518e-12
chr14:105112010-105113376	96	7	68	0	0	0.0427956	NA	NA	NA	NA	NA	NA
chr15:33307841-33313444	76	74	333	47	0.144956	2.32562e-18	37	36	97	7	0.0741695	1.28179e-10
chr15:38902519-38903444	40	16	104	1	0.0240385	1.16284e-07	NA	NA	NA	NA	NA	NA
chr15:39974779-39977280	46	9	27	6	1.1358	1	NA	NA	NA	NA	NA	NA
chr15:40485494-40490303	273	121	297	36	0.273479	3.98977e-11	133	118	359	83	0.260587	8.15892e-15
chr15:40600842-40602672	177	56	534	26	0.153892	1.18195e-14	231	23	159	13	0.821165	0.723018
chr15:50508776-50510089	30	38	100	23	0.181579	2.77308e-07	NA	NA	NA	NA	NA	NA
chr15:53978057-53979700	56	108	173	14	0.041961	1.59649e-32	29	6	157	54	1.66242	0.395099
chr15:76337168-76338833	17	8	17	19	2.375	0.124622	NA	NA	NA	NA	NA	NA
chr15:76339227-76343646	54	34	261	134	0.815416	0.457858	NA	NA	NA	NA	NA	NA
chr15:88769266-88770321	16	23	31	5	0.112202	9.41915e-05	5	35	38	28	0.105263	4.37246e-06
chr15:92654318-92656227	35	32	182	37	0.222356	1.04609e-06	NA	NA	NA	NA	NA	NA
chr15:93071405-93074172	87	112	329	16	0.0377768	4.15724e-43	32	56	208	19	0.0521978	3.56794e-23
chr16:806733-808600	100	115	194	101	0.452712	1.88331e-05	0	50	33	26	0	4.6125e-12
chr16:1841808-1843477	129	126	43	8	0.190476	5.12179e-06	12	12	29	5	0.172414	0.00733075
chr16:3442318-3444463	153	48	37	66	5.68581	1.26973e-11	158	19	124	207	13.882	8.1861e-32
chr16:3444667-3453763	165	66	195	23	0.294872	1.61133e-06	232	79	139	25	0.528185	0.0104844
chr16:3428864-3442090	331	250	888	76	0.113315	1.32747e-59	207	207	673	49	0.0728083	1.27316e-62
chr16:31041256-31043049	73	32	211	72	0.778436	0.366567	NA	NA	NA	NA	NA	NA
chr16:63128803-63130063	33	0	18	9	inf	0.000317038	27	4	12	14	7.875	0.00143705
chr16:66603379-66606173	0	58	119	4	0	4.38005e-43	NA	NA	NA	NA	NA	NA
chr16:68538387-68540251	11	13	84	1	0.0100733	1.33557e-09	201	150	450	61	0.181644	8.75416e-25
chr16:76234626-76235773	57	12	96	27	1.33594	0.575353	NA	NA	NA	NA	NA	NA
chr16:76619152-76619918	19	96	52	22	0.083734	8.12879e-14	NA	NA	NA	NA	NA	NA
chr16:78927751-78928555	34	21	47	12	0.413374	0.040947	NA	NA	NA	NA	NA	NA
chr17:34039132-34040476	124	11	8	12	16.9091	3.5947e-07	NA	NA	NA	NA	NA	NA
chr17:44004045-44006519	10	18	56	35	0.347222	0.0184044	NA	NA	NA	NA	NA	NA
chr17:73951660-73954801	8	22	138	12	0.0316206	1.79612e-13	25	61	102	41	0.164738	4.31374e-10
chr17:76869167-76870544	8	72	53	75	0.157233	7.45184e-07	14	55	49	32	0.166234	5.75323e-07
chr17:81395790-81397880	35	42	19	157	6.88596	2.98391e-09	NA	NA	NA	NA	NA	NA
chr17:81397944-81400643	26	0	214	8	inf	1	NA	NA	NA	NA	NA	NA
chr18:2905660-2907711	49	29	63	6	0.16092	4.10179e-05	63	54	173	0	0	4.17395e-26
chr18:35376409-35378997	23	21	164	65	0.434088	0.0136777	77	99	254	70	0.214348	1.02041e-14
chr18:57351559-57355008	44	139	210	45	0.0678314	1.60603e-35	43	31	58	5	0.119577	4.75875e-06
chr18:80147167-80149254	43	24	204	39	0.342525	0.000914591	NA	NA	NA	NA	NA	NA
chr19:610525-614384	223	119	430	48	0.209185	5.35884e-18	344	73	386	77	0.940024	0.78778
chr19:615461-616919	25	3	43	2	0.387597	0.365149	35	2	64	4	1.09375	1
chr19:17327440-17330163	71	104	106	43	0.276941	3.53847e-08	17	39	51	49	0.418803	0.0180975
chr19:36265738-36267524	18	97	368	26	0.0131107	2.18441e-60	NA	NA	NA	NA	NA	NA
chr19:39832436-39834764	127	19	63	6	0.636591	0.494789	90	51	310	124	0.705882	0.09278
chr19:40213156-40215810	238	76	53	0	0	1.95408e-06	NA	NA	NA	NA	NA	NA
chr19:52535032-52537586	16	35	164	38	0.105923	2.58017e-11	NA	NA	NA	NA	NA	NA
chr19:52491955-52494351	60	85	140	11	0.0554622	1.59853e-22	123	107	284	70	0.283336	1.04328e-11
chr19:53646141-53659192	245	300	709	91	0.104819	5.54328e-68	76	228	378	129	0.113757	3.0794e-44
chr19:53659654-53698074	1054	420	2106	146	0.173975	5.76048e-74	824	334	1713	141	0.203068	2.70338e-53
chr19:53698696-53707263	327	59	254	26	0.56733	0.0251594	325	37	219	21	0.842281	0.575928
chr19:53708081-53726696	727	199	781	66	0.308727	2.48159e-16	831	198	1118	64	0.240256	3.18717e-24
chr19:53735280-53745585	110	11	182	8	0.43956	0.0921846	89	20	71	5	0.31338	0.0277304
chr2:6237991-6239650	94	15	73	3	0.257534	0.0411419	169	57	73	6	0.243691	0.000600111
chr2:10010811-10016401	58	14	30	3	0.414286	0.256562	251	10	104	12	2.89615	0.01726
chr2:19350325-19354071	34	10	71	8	0.383099	0.0674795	100	44	13	9	1.57343	0.336156
chr2:27261053-27265445	0	44	45	10	0	9.99817e-19	13	31	12	63	2.20161	0.103318
chr2:45003062-45007666	67	30	82	18	0.490244	0.0459457	NA	NA	NA	NA	NA	NA
chr2:46426571-46430829	100	108	272	22	0.0748911	1.11199e-29	88	47	96	9	0.175532	1.16066e-06
chr2:46499505-46501730	35	2	38	7	3.22368	0.174504	36	14	65	13	0.514286	0.182012
chr2:53767131-53768572	21	182	8	61	0.879808	0.821889	82	107	243	9	0.0283835	8.933e-39
chr2:81408394-81408900	27	8	22	14	2.14773	0.200344	NA	NA	NA	NA	NA	NA
chr2:127663831-127665089	17	84	156	33	0.0428114	2.42267e-28	NA	NA	NA	NA	NA	NA
chr2:133265042-133268994	19	5	26	8	1.16923	1	23	62	268	37	0.0512157	5.40391e-27
chr2:136764293-136767255	140	83	609	38	0.105249	2.31657e-27	181	146	326	44	0.167325	1.2826e-22
chr2:146829730-146834679	76	10	81	35	3.28395	0.00193891	NA	NA	NA	NA	NA	NA
chr2:146921670-146922904	48	52	83	17	0.189064	2.77624e-07	NA	NA	NA	NA	NA	NA
chr2:148887471-148888707	9	29	46	10	0.0674663	1.54815e-08	NA	NA	NA	NA	NA	NA
chr2:153803169-153803983	24	50	118	58	0.235932	6.87414e-07	NA	NA	NA	NA	NA	NA
chr2:170818357-170824204	22	0	26	11	inf	0.00432664	61	205	245	74	0.0898756	5.08203e-40
chr2:191835309-191836692	40	7	104	8	0.43956	0.143435	NA	NA	NA	NA	NA	NA
chr2:206201827-206204837	94	79	42	12	0.339964	0.00237729	NA	NA	NA	NA	NA	NA
chr2:206249398-206273948	104	6	57	46	13.9883	7.34747e-12	1141	93	671	164	2.99864	6.34018e-16
chr2:209208311-209209889	282	181	155	25	0.251292	1.6715e-10	21	142	293	28	0.0141326	3.22209e-69
chr2:211071472-211073345	77	34	73	3	0.0930701	3.34215e-06	NA	NA	NA	NA	NA	NA
chr2:225039965-225044353	13	43	330	73	0.0668781	3.18237e-18	NA	NA	NA	NA	NA	NA
chr2:228179596-228182605	20	38	144	74	0.270468	1.99064e-05	NA	NA	NA	NA	NA	NA
chr2:229937843-229940533	0	27	147	2	0	8.5086e-30	NA	NA	NA	NA	NA	NA
chr2:231255587-231256764	49	37	80	8	0.132432	2.61875e-07	34	29	103	2	0.0227653	6.91588e-13
chr2:232350700-232352970	9	16	54	36	0.375	0.0416557	NA	NA	NA	NA	NA	NA
chr2:240519183-240521561	19	2	43	1	0.22093	0.241987	65	22	46	4	0.256917	0.0132314
chr2:240556719-240558483	50	18	52	0	0	1.31321e-05	18	35	151	4	0.0136235	5.46961e-22
chr20:33666409-33668264	21	190	826	154	0.0206066	9.58068e-98	65	110	141	0	0	4.50327e-39
chr20:35277056-35278648	4	51	234	42	0.0140774	2.65636e-29	NA	NA	NA	NA	NA	NA
chr20:58888050-58890464	439	167	133	33	0.652244	0.046049	NA	NA	NA	NA	NA	NA
chr20:61519171-61529032	36	4	54	9	1.5	0.761921	200	101	351	145	0.818031	0.206517
chr20:61801894-61812260	171	231	344	113	0.243167	1.0794e-22	91	53	322	197	1.05045	0.846169
chr20:61867527-61884579	427	324	821	269	0.431809	1.40882e-16	63	14	94	72	3.44681	0.000153858
chr21:40084899-40104103	127	64	175	107	1.2133	0.331443	157	34	128	79	2.84995	7.46215e-06
chr21:40232365-40253228	386	144	255	195	2.04984	1.36616e-07	235	74	131	70	1.69693	0.00886327
chr21:40426380-40465570	466	279	294	235	1.33506	0.0127923	542	91	285	151	3.15566	1.52178e-14
chr21:40840674-40842693	2	24	99	6	0.00505051	1.55109e-18	NA	NA	NA	NA	NA	NA
chr21:40845746-40847927	58	52	186	4	0.0239868	1.47429e-22	NA	NA	NA	NA	NA	NA
chr21:46666869-46668665	110	126	342	14	0.0357375	9.68912e-46	NA	NA	NA	NA	NA	NA
chr21:46660811-46662276	26	68	235	16	0.0260325	1.11115e-34	NA	NA	NA	NA	NA	NA
chr22:24155318-24157142	2	85	173	1	0.000136008	1.77409e-65	NA	NA	NA	NA	NA	NA
chr22:39659776-39663169	54	94	139	37	0.152916	8.6084e-15	NA	NA	NA	NA	NA	NA
chr22:45970846-45972892	62	7	168	79	4.16497	0.000199509	NA	NA	NA	NA	NA	NA
chr22:49670099-49673265	97	146	322	58	0.119672	3.91484e-31	NA	NA	NA	NA	NA	NA
chr22:49673613-49677776	17	46	65	37	0.210368	5.74711e-06	NA	NA	NA	NA	NA	NA
chr22:50602538-50605555	75	94	162	15	0.0738771	2.11929e-22	141	133	298	78	0.277489	9.56023e-14
chr22:50696077-50698368	30	0	75	17	inf	0.0118724	84	78	115	51	0.477592	0.00152364
chr3:6507146-6508777	61	12	53	4	0.383648	0.116696	NA	NA	NA	NA	NA	NA
chr3:6631873-6649094	397	145	303	206	1.86143	3.20184e-06	445	24	239	122	9.46478	6.98227e-28
chr3:6704382-6719843	35	22	68	44	1.02941	1	NA	NA	NA	NA	NA	NA
chr3:23069315-23070020	63	61	98	13	0.137002	2.95479e-10	82	58	108	8	0.104725	7.22364e-11
chr3:25072070-25073268	34	0	75	12	inf	0.0191272	20	29	35	3	0.0591133	4.63625e-07
chr3:39501847-39503099	9	20	14	6	0.192857	0.00980683	11	19	13	14	0.623482	0.429455
chr3:42978539-42980180	47	49	716	53	0.071001	2.87307e-25	NA	NA	NA	NA	NA	NA
chr3:44580773-44581612	160	11	71	42	8.60435	1.5591e-10	94	8	60	22	4.30833	0.000612892
chr3:49276138-49277831	36	27	67	18	0.358209	0.00649503	NA	NA	NA	NA	NA	NA
chr3:63278075-63279602	84	125	80	25	0.21	1.31467e-09	NA	NA	NA	NA	NA	NA
chr3:65548659-65550525	132	22	163	20	0.736196	0.408803	103	86	430	11	0.0306382	4.05404e-40
chr3:72928668-72929587	56	85	152	0	0	4.28648e-36	39	0	163	9	inf	0.215443
chr3:75906251-75907540	56	43	89	61	0.892605	0.694911	37	59	41	43	0.65771	0.177794
chr3:113440750-113442329	28	0	48	8	inf	0.0474844	NA	NA	NA	NA	NA	NA
chr3:121839328-121840921	48	40	124	27	0.26129	1.09332e-05	NA	NA	NA	NA	NA	NA
chr3:128617209-128618666	89	3	321	91	8.41018	2.90769e-06	67	82	100	39	0.318659	4.92709e-06
chr3:128998186-129003490	115	279	393	46	0.0482457	2.7834e-76	78	256	89	91	0.311534	3.86064e-09
chr3:151061425-151062408	93	258	93	43	0.166667	3.10529e-17	NA	NA	NA	NA	NA	NA
chr3:171027986-171029214	140	23	61	19	1.89594	0.0719061	NA	NA	NA	NA	NA	NA
chr3:192407054-192410932	112	57	142	25	0.345935	7.30766e-05	19	104	233	84	0.0658633	2.23946e-29
chr4:2364230-2365498	84	62	247	21	0.115189	2.41774e-16	44	26	63	54	1.45055	0.285157
chr4:2817413-2819058	53	9	127	43	1.99388	0.108603	NA	NA	NA	NA	NA	NA
chr4:6007636-6008873	58	0	256	32	inf	0.00456235	24	29	224	94	0.347291	0.00048786
chr4:6104930-6106512	16	7	40	20	1.14286	1	NA	NA	NA	NA	NA	NA
chr4:8580927-8582209	130	27	226	125	2.66306	2.41599e-05	90	101	314	50	0.141893	6.82209e-22
chr4:8856355-8859037	73	118	224	67	0.185041	1.19326e-17	NA	NA	NA	NA	NA	NA
chr4:8864223-8869070	71	87	129	61	0.385904	2.03379e-05	NA	NA	NA	NA	NA	NA
chr4:13540813-13542774	51	63	54	23	0.344797	0.000637267	79	57	42	18	0.593985	0.150988
chr4:24469442-24473806	22	27	186	16	0.0700916	1.90773e-12	16	4	59	2	0.135593	0.0303533
chr4:90782179-90783081	42	19	117	8	0.151147	2.46348e-05	NA	NA	NA	NA	NA	NA
chr4:92303116-92306607	11	55	294	44	0.029932	1.81079e-29	NA	NA	NA	NA	NA	NA
chr4:153681963-153686214	19	24	67	28	0.330846	0.00433551	NA	NA	NA	NA	NA	NA
chr4:153786512-153793423	129	131	511	93	0.179218	1.68118e-25	NA	NA	NA	NA	NA	NA
chr4:168877126-168879616	152	26	473	17	0.210115	2.36346e-06	NA	NA	NA	NA	NA	NA
chr4:180602342-180605619	77	84	221	40	0.165913	1.27115e-15	92	26	98	43	1.55259	0.158004
chr4:180996874-180997856	14	19	68	19	0.205882	0.000339185	44	68	75	24	0.207059	9.77086e-08
chr4:186143260-186145698	1	59	81	2	0.000418498	1.2787e-36	72	129	153	41	0.149567	2.00443e-18
chr5:372999-374528	29	76	184	35	0.072583	2.47865e-23	NA	NA	NA	NA	NA	NA
chr5:1593755-1595463	14	31	280	39	0.0629032	2.63907e-15	9	39	202	30	0.0342727	1.93433e-20
chr5:10635201-10656124	961	261	1166	174	0.549457	2.06728e-08	1096	578	1421	290	0.386978	5.10708e-32
chr5:13809929-13810976	29	77	282	84	0.112186	1.78171e-20	NA	NA	NA	NA	NA	NA
chr5:37208278-37209483	25	22	37	1	0.0307125	3.33976e-06	NA	NA	NA	NA	NA	NA
chr5:51373488-51379921	71	49	29	0	0	3.19076e-06	62	0	72	6	inf	0.0339304
chr5:55821188-55822136	31	92	39	14	0.120959	3.43598e-09	NA	NA	NA	NA	NA	NA
chr5:59036366-59040964	187	92	47	16	0.691952	0.294014	NA	NA	NA	NA	NA	NA
chr5:68287769-68289175	40	150	116	52	0.11954	2.06986e-20	NA	NA	NA	NA	NA	NA
chr5:79120978-79122235	110	16	77	15	1.33929	0.556415	28	2	64	33	7.21875	0.00237823
chr5:79334781-79335725	69	19	68	11	0.587461	0.229251	NA	NA	NA	NA	NA	NA
chr5:87248235-87253720	25	17	141	13	0.135586	3.57369e-06	NA	NA	NA	NA	NA	NA
chr5:87269637-87282994	159	1	47	32	108.255	6.08806e-17	NA	NA	NA	NA	NA	NA
chr5:99195535-99218692	166	335	578	152	0.13031	3.18541e-60	393	470	763	492	0.539182	5.276e-12
chr5:103561559-103563403	12	13	134	63	0.433984	0.0713482	NA	NA	NA	NA	NA	NA
chr5:103886403-103891530	84	9	103	38	3.44337	0.00137049	NA	NA	NA	NA	NA	NA
chr5:136079901-136081035	51	42	44	19	0.524351	0.0674314	NA	NA	NA	NA	NA	NA
chr5:145217369-145218086	9	12	47	9	0.143617	0.000973658	20	0	32	2	inf	0.524808
chr5:147226492-147234183	182	224	362	103	0.231181	6.62514e-24	99	169	159	154	0.567377	0.000824196
chr5:148059516-148060325	12	43	102	11	0.0300958	6.10562e-19	NA	NA	NA	NA	NA	NA
chr5:176629156-176631268	13	68	91	48	0.10084	6.41256e-13	NA	NA	NA	NA	NA	NA
chr5:181058942-181060284	56	107	210	33	0.082243	1.1775e-27	NA	NA	NA	NA	NA	NA
chr6:1623761-1625568	22	4	397	49	0.678841	0.517649	NA	NA	NA	NA	NA	NA
chr6:41560265-41561395	82	1	43	12	22.8837	6.41705e-05	80	34	91	3	0.0775695	1.38146e-07
chr6:71885782-71887634	6	15	8	12	0.6	0.520397	23	21	39	29	0.814408	0.69775
chr6:83430580-83431499	28	1	30	0	0	0.491525	NA	NA	NA	NA	NA	NA
chr6:85285655-85286957	43	94	117	16	0.0625568	2.03217e-22	NA	NA	NA	NA	NA	NA
chr6:102775827-102777529	25	19	22	3	0.179426	0.00807236	95	22	107	24	0.968564	1
chr6:104950011-104954684	44	73	230	37	0.0969625	3.94545e-21	NA	NA	NA	NA	NA	NA
chr6:104935394-104940068	26	13	20	0	0	0.002456	NA	NA	NA	NA	NA	NA
chr6:122481912-122483685	28	36	85	0	0	2.43787e-17	64	10	49	7	0.914286	1
chr6:133659099-133664967	30	23	45	25	0.724638	0.456445	NA	NA	NA	NA	NA	NA
chr6:144006568-144009053	91	236	375	86	0.0884294	8.91509e-53	31	101	395	130	0.101015	8.10083e-28
chr6:160005138-160006878	27	0	54	2	inf	1	NA	NA	NA	NA	NA	NA
chr6:160766579-160767790	20	57	165	15	0.0318979	4.92862e-26	27	125	17	48	0.609882	0.196684
chr6:165826259-165827973	114	75	159	33	0.315472	1.43683e-06	NA	NA	NA	NA	NA	NA
chr6:166861792-166863324	38	69	24	37	0.849034	0.622596	NA	NA	NA	NA	NA	NA
chr6:169023026-169025806	328	30	713	44	0.674708	0.121913	299	122	406	51	0.307862	3.35535e-11
chr6:169654366-169655781	78	3	83	7	2.19277	0.336089	NA	NA	NA	NA	NA	NA
chr7:4861185-4862514	136	70	161	0	0	6.34897e-21	NA	NA	NA	NA	NA	NA
chr7:12111300-12112280	35	107	70	25	0.116822	6.58502e-14	32	125	112	38	0.0868571	2.49139e-22
chr7:22081258-22084230	46	90	273	23	0.0430606	1.79516e-36	96	143	152	67	0.295915	4.37961e-10
chr7:23490379-23491983	32	21	229	2	0.0133084	2.06972e-15	NA	NA	NA	NA	NA	NA
chr7:66412624-66414682	56	0	84	10	inf	0.0136787	NA	NA	NA	NA	NA	NA
chr7:82546614-82547186	20	8	49	20	1.02041	1	40	40	86	28	0.325581	0.000400199
chr7:83434505-83435007	22	0	72	2	inf	1	NA	NA	NA	NA	NA	NA
chr7:93043169-93043999	55	11	24	9	1.875	0.288358	87	17	3	88	150.118	1.16753e-33
chr7:106659018-106663830	18	8	60	5	0.1875	0.00796355	NA	NA	NA	NA	NA	NA
chr7:130107146-130111244	167	74	55	70	2.87224	3.42579e-06	NA	NA	NA	NA	NA	NA
chr7:130490104-130498539	257	72	484	49	0.361369	3.29971e-07	56	64	348	14	0.0352011	1.97853e-32
chr7:134986063-134987282	58	20	36	8	0.644444	0.379892	2	33	52	3	0.0034965	9.05233e-19
chr7:149691707-149693015	39	92	18	6	0.141304	4.6157e-05	14	26	24	13	0.291667	0.0122138
chr7:150950273-150953649	376	149	204	45	0.556652	0.00187816	NA	NA	NA	NA	NA	NA
chr7:150956948-150959620	65	56	39	16	0.47619	0.0332044	NA	NA	NA	NA	NA	NA
chr7:154793425-154794979	6	33	104	27	0.0472028	4.69909e-13	NA	NA	NA	NA	NA	NA
chr7:155069859-155071672	18	10	36	15	0.75	0.617911	NA	NA	NA	NA	NA	NA
chr7:158554121-158557759	74	134	151	2	0.00731442	1.42589e-41	NA	NA	NA	NA	NA	NA
chr8:8701011-8703092	233	190	209	2	0.0117351	1.26304e-38	74	210	708	115	0.057237	1.74238e-77
chr8:14264324-14265578	41	82	85	76	0.447059	0.00115961	48	33	141	70	0.722115	0.273764
chr8:19602154-19602931	6	73	64	24	0.0308219	6.4181e-19	NA	NA	NA	NA	NA	NA
chr8:26046994-26052404	70	84	236	55	0.194209	3.27605e-14	124	199	511	137	0.167058	4.18591e-35
chr8:72004066-72005823	28	55	91	8	0.0447552	3.90954e-17	NA	NA	NA	NA	NA	NA
chr8:95992082-95993581	17	78	68	72	0.230769	1.13753e-06	57	74	89	81	0.701032	0.132575
chr8:95895862-95916600	233	53	137	71	2.27834	9.64804e-05	NA	NA	NA	NA	NA	NA
chr8:95925233-95953749	490	64	215	121	4.30887	1.14938e-17	66	6	23	27	12.913	4.76134e-08
chr8:134686444-134690494	40	15	89	5	0.149813	0.000282416	NA	NA	NA	NA	NA	NA
chr8:134691711-134698309	154	124	434	47	0.134495	1.63014e-27	NA	NA	NA	NA	NA	NA
chr8:140097405-140101793	213	42	122	9	0.374122	0.0104295	NA	NA	NA	NA	NA	NA
chr8:141204196-141206809	136	98	371	53	0.198251	5.27358e-17	62	66	413	6	0.0136474	9.87489e-42
chr9:4296391-4300730	142	209	225	29	0.0875704	1.95972e-35	45	141	694	151	0.0694402	1.22529e-51
chr9:8713138-8713922	116	44	302	19	0.165864	2.18707e-10	NA	NA	NA	NA	NA	NA
chr9:12587500-12588674	31	14	27	8	0.656085	0.458461	15	6	23	9	0.978261	1
chr9:19934107-19935214	39	50	56	4	0.0557143	1.05231e-10	NA	NA	NA	NA	NA	NA
chr9:31253486-31255792	168	140	316	57	0.216456	5.43494e-18	81	115	273	87	0.224462	1.48388e-15
chr9:83536732-83539344	21	98	256	76	0.0636161	1.66905e-30	NA	NA	NA	NA	NA	NA
chr9:87384472-87385808	30	0	85	12	inf	0.0675919	26	1	46	3	1.69565	1
chr9:92097826-92098923	14	8	39	1	0.0448718	0.000655025	68	21	78	3	0.124542	0.000142861
chr9:93345846-93347006	39	0	101	3	inf	0.562263	NA	NA	NA	NA	NA	NA
chr9:121299031-121300804	20	62	291	13	0.0144108	8.21958e-41	27	103	185	4	0.0056678	2.72664e-52
chr9:123372902-123374006	167	125	304	38	0.167	4.59087e-20	NA	NA	NA	NA	NA	NA
chr1:39557290-39560848	NA	NA	NA	NA	NA	NA	34	83	36	60	0.682731	0.240848
chr1:59922033-59927379	NA	NA	NA	NA	NA	NA	22	23	33	11	0.318841	0.0161767
chr1:202642201-202643909	NA	NA	NA	NA	NA	NA	0	38	1	21	0	0.366667
chr1:211415796-211417345	NA	NA	NA	NA	NA	NA	33	82	93	9	0.0389457	4.83217e-22
chr10:133567895-133570146	NA	NA	NA	NA	NA	NA	89	21	66	6	0.385281	0.0553519
chr10:133527388-133531120	NA	NA	NA	NA	NA	NA	64	58	137	101	0.813491	0.371439
chr11:2065220-2077183	NA	NA	NA	NA	NA	NA	108	44	24	36	3.68182	3.86084e-05
chr11:2078622-2104308	NA	NA	NA	NA	NA	NA	73	50	41	26	0.925854	0.877231
chr11:2544062-2550253	NA	NA	NA	NA	NA	NA	129	30	166	8	0.207229	4.67717e-05
chr11:2471388-2476061	NA	NA	NA	NA	NA	NA	67	27	123	21	0.423668	0.0126006
chr11:3117136-3128822	NA	NA	NA	NA	NA	NA	312	107	427	54	0.368754	2.85184e-08
chr11:3136156-3142172	NA	NA	NA	NA	NA	NA	164	94	235	49	0.363785	5.30008e-07
chr11:3157003-3160194	NA	NA	NA	NA	NA	NA	75	49	133	50	0.575418	0.0341151
chr11:3095616-3109925	NA	NA	NA	NA	NA	NA	490	160	608	108	0.543997	1.17801e-05
chr11:3142900-3156793	NA	NA	NA	NA	NA	NA	641	310	770	85	0.228257	9.99838e-33
chr11:4211892-4212408	NA	NA	NA	NA	NA	NA	15	10	20	0	0	0.00108254
chr11:45180025-45181593	NA	NA	NA	NA	NA	NA	20	24	20	49	2.04167	0.106059
chr11:82288855-82290696	NA	NA	NA	NA	NA	NA	144	36	24	9	1.5	0.357654
chr11:83606360-83607497	NA	NA	NA	NA	NA	NA	95	95	107	11	0.102804	2.70935e-14
chr11:103458492-103460023	NA	NA	NA	NA	NA	NA	56	58	64	9	0.135776	5.68164e-08
chr11:111936573-111937706	NA	NA	NA	NA	NA	NA	117	51	25	43	3.94588	4.32466e-06
chr11:116579436-116581583	NA	NA	NA	NA	NA	NA	22	59	57	64	0.418674	0.00517846
chr12:4324212-4325240	NA	NA	NA	NA	NA	NA	49	33	130	2	0.0228438	4.25146e-14
chr12:15343193-15344113	NA	NA	NA	NA	NA	NA	152	9	201	13	1.09232	1
chr12:62631430-62633026	NA	NA	NA	NA	NA	NA	53	36	169	6	0.0522682	3.46067e-14
chr12:103494174-103497019	NA	NA	NA	NA	NA	NA	3	30	37	9	0.0243243	1.25403e-10
chr12:104265079-104265887	NA	NA	NA	NA	NA	NA	165	69	140	12	0.204969	1.80157e-07
chr13:61016815-61017282	NA	NA	NA	NA	NA	NA	15	5	84	0	0	0.00016859
chr14:47018906-47020425	NA	NA	NA	NA	NA	NA	24	34	32	27	0.595588	0.196692
chr14:73137597-73139980	NA	NA	NA	NA	NA	NA	22	12	90	15	0.305556	0.0117323
chr15:23561939-23567348	NA	NA	NA	NA	NA	NA	20	9	14	51	8.09524	1.79867e-05
chr15:24953880-24956894	NA	NA	NA	NA	NA	NA	82	95	287	61	0.183459	4.36477e-17
chr15:79089218-79092088	NA	NA	NA	NA	NA	NA	3	68	50	21	0.0185294	1.66771e-17
chr15:89404434-89408391	NA	NA	NA	NA	NA	NA	40	8	25	6	1.2	0.770975
chr15:96947336-96948721	NA	NA	NA	NA	NA	NA	35	23	55	0	0	1.83604e-08
chr15:98851918-98853445	NA	NA	NA	NA	NA	NA	5	105	29	35	0.0574713	1.11171e-10
chr16:6017605-6021818	NA	NA	NA	NA	NA	NA	26	28	175	66	0.350204	0.00105332
chr16:53791753-53792667	NA	NA	NA	NA	NA	NA	31	17	60	24	0.729412	0.439094
chr16:68529513-68530953	NA	NA	NA	NA	NA	NA	55	88	57	91	0.997807	1
chr17:409470-410969	NA	NA	NA	NA	NA	NA	78	181	529	51	0.0415461	9.92043e-73
chr18:57121340-57122273	NA	NA	NA	NA	NA	NA	24	17	33	19	0.812834	0.672026
chr18:57432860-57439393	NA	NA	NA	NA	NA	NA	21	17	70	69	1.21765	0.714552
chr18:80159531-80160916	NA	NA	NA	NA	NA	NA	20	0	31	7	inf	0.0833792
chr19:9362473-9363562	NA	NA	NA	NA	NA	NA	33	20	91	2	0.0362637	1.29051e-08
chr19:10188395-10195876	NA	NA	NA	NA	NA	NA	11	29	45	10	0.0842912	1.71842e-07
chr19:53536664-53540216	NA	NA	NA	NA	NA	NA	33	45	105	36	0.251429	4.43491e-06
chr19:56835964-56842264	NA	NA	NA	NA	NA	NA	2	40	469	139	0.0148188	6.26129e-22
chr19:58395320-58397302	NA	NA	NA	NA	NA	NA	45	0	69	45	inf	2.22388e-08
chr2:867944-869618	NA	NA	NA	NA	NA	NA	42	23	15	8	0.973913	1
chr2:62505314-62506900	NA	NA	NA	NA	NA	NA	12	62	238	27	0.0219572	4.97825e-34
chr2:70764998-70768625	NA	NA	NA	NA	NA	NA	70	96	87	37	0.310105	2.932e-06
chr2:78777951-78779640	NA	NA	NA	NA	NA	NA	59	122	164	11	0.032437	3.79207e-36
chr2:114661422-114662922	NA	NA	NA	NA	NA	NA	8	41	54	22	0.0794941	1.64142e-09
chr2:140511323-140511695	NA	NA	NA	NA	NA	NA	38	25	197	1	0.00771574	1.04763e-16
chr2:206050118-206051538	NA	NA	NA	NA	NA	NA	21	11	266	65	0.466507	0.066666
chr2:213737219-213737856	NA	NA	NA	NA	NA	NA	17	12	49	3	0.0867347	0.000152382
chr20:6212804-6213838	NA	NA	NA	NA	NA	NA	32	88	91	34	0.135864	3.51545e-13
chr20:41316335-41318574	NA	NA	NA	NA	NA	NA	6	104	78	13	0.00961538	3.44074e-34
chr20:46250763-46252008	NA	NA	NA	NA	NA	NA	11	85	50	0	0	1.07321e-28
chr20:54171201-54174933	NA	NA	NA	NA	NA	NA	13	12	45	12	0.288889	0.018562
chr20:58838639-58844585	NA	NA	NA	NA	NA	NA	240	7	74	271	125.56	2.75184e-87
chr20:63559857-63567606	NA	NA	NA	NA	NA	NA	682	264	316	33	0.269778	1.30957e-13
chr21:14062294-14065205	NA	NA	NA	NA	NA	NA	250	23	178	13	0.793845	0.598731
chr3:6720805-6730897	NA	NA	NA	NA	NA	NA	194	50	85	88	4.01694	1.34685e-10
chr3:27462531-27465283	NA	NA	NA	NA	NA	NA	218	219	180	47	0.259919	6.6653e-14
chr3:44021509-44022683	NA	NA	NA	NA	NA	NA	5	18	48	20	0.115741	5.96255e-05
chr3:151460761-151461600	NA	NA	NA	NA	NA	NA	15	22	45	14	0.212121	0.000566367
chr3:170062138-170063260	NA	NA	NA	NA	NA	NA	44	10	69	2	0.127536	0.00450788
chr3:173583971-173586152	NA	NA	NA	NA	NA	NA	4	16	15	17	0.283333	0.076122
chr3:183097936-183100357	NA	NA	NA	NA	NA	NA	44	3	200	9	0.66	0.465775
chr3:197002169-197004053	NA	NA	NA	NA	NA	NA	20	161	150	4	0.00331263	1.52271e-66
chr4:758625-760402	NA	NA	NA	NA	NA	NA	22	15	51	2	0.0575163	1.45566e-05
chr4:4574492-4576634	NA	NA	NA	NA	NA	NA	81	4	59	6	2.05932	0.330822
chr4:17640846-17642788	NA	NA	NA	NA	NA	NA	155	65	134	12	0.213548	4.28344e-07
chr4:53363442-53364319	NA	NA	NA	NA	NA	NA	133	54	89	16	0.44278	0.00995172
chr4:88696316-88698397	NA	NA	NA	NA	NA	NA	31	1	134	51	11.7985	0.00137736
chr4:92107166-92109337	NA	NA	NA	NA	NA	NA	38	3	51	9	2.23529	0.351
chr4:164283505-164287453	NA	NA	NA	NA	NA	NA	16	58	19	4	0.0580762	2.12661e-07
chr5:11383791-11386026	NA	NA	NA	NA	NA	NA	27	36	41	7	0.128049	4.56721e-06
chr5:116361156-116361998	NA	NA	NA	NA	NA	NA	20	0	64	4	inf	0.570168
chr5:175871260-175873701	NA	NA	NA	NA	NA	NA	3	30	43	13	0.0302326	3.90407e-10
chr6:24125248-24126782	NA	NA	NA	NA	NA	NA	5	25	17	13	0.152941	0.00277967
chr6:103663345-103663574	NA	NA	NA	NA	NA	NA	10	13	35	1	0.021978	3.15851e-06
chr6:106509407-106518002	NA	NA	NA	NA	NA	NA	122	77	170	23	0.214362	8.74083e-10
chr6:134114897-134115978	NA	NA	NA	NA	NA	NA	43	25	26	4	0.264615	0.0293373
chr7:767358-769480	NA	NA	NA	NA	NA	NA	179	95	406	62	0.287737	1.69953e-11
chr7:5427134-5429242	NA	NA	NA	NA	NA	NA	8	31	25	3	0.0309677	1.62477e-08
chr7:6621128-6623218	NA	NA	NA	NA	NA	NA	45	84	590	39	0.0354116	7.33911e-48
chr7:11831037-11832699	NA	NA	NA	NA	NA	NA	4	54	128	31	0.0179398	5.81312e-24
chr7:12569780-12572190	NA	NA	NA	NA	NA	NA	182	143	509	31	0.0775138	6.22552e-42
chr7:20774948-20779554	NA	NA	NA	NA	NA	NA	8	105	2	158	6.01905	0.0182731
chr7:27121340-27125089	NA	NA	NA	NA	NA	NA	20	9	30	10	0.740741	0.596944
chr7:28560658-28561461	NA	NA	NA	NA	NA	NA	2	24	46	134	0.242754	0.0478261
chr7:72334996-72338241	NA	NA	NA	NA	NA	NA	58	72	218	43	0.158894	6.96998e-15
chr7:86642977-86645543	NA	NA	NA	NA	NA	NA	26	91	64	21	0.09375	5.43614e-14
chr7:111727781-111729204	NA	NA	NA	NA	NA	NA	66	1	193	49	16.7565	4.64279e-05
chr7:158203453-158204352	NA	NA	NA	NA	NA	NA	4	26	123	39	0.0487805	9.97871e-11
chr7:158569010-158571374	NA	NA	NA	NA	NA	NA	59	17	20	0	0	0.019182
chr8:15539701-15541367	NA	NA	NA	NA	NA	NA	15	15	28	3	0.107143	0.000691613
chr8:16119767-16120595	NA	NA	NA	NA	NA	NA	13	49	78	12	0.0408163	1.26149e-16
chr8:23287284-23288859	NA	NA	NA	NA	NA	NA	31	53	81	49	0.353832	0.000428035
chr8:78515701-78517314	NA	NA	NA	NA	NA	NA	17	24	55	8	0.10303	1.07504e-06
chr8:90362355-90363141	NA	NA	NA	NA	NA	NA	58	30	87	7	0.155556	6.9216e-06
chr8:98120509-98121028	NA	NA	NA	NA	NA	NA	22	0	24	0	nan	1
chr8:134821427-134827723	NA	NA	NA	NA	NA	NA	141	10	99	66	9.4	6.31464e-13
chr9:10208043-10208534	NA	NA	NA	NA	NA	NA	15	45	105	52	0.165079	4.37131e-08
chr9:70974134-70974927	NA	NA	NA	NA	NA	NA	49	66	162	110	0.504115	0.00255561
chr9:84140170-84141441	NA	NA	NA	NA	NA	NA	24	48	65	11	0.0846154	5.69582e-11
chr9:97120676-97121882	NA	NA	NA	NA	NA	NA	64	58	165	8	0.0535005	1.61112e-18
chr9:104147995-104150520	NA	NA	NA	NA	NA	NA	62	7	34	8	2.08403	0.252459
chrX:3813778-3816559	NA	NA	NA	NA	NA	NA	48	101	407	34	0.0397013	9.98413e-47
chrX:140763590-140765543	NA	NA	NA	NA	NA	NA	27	50	128	20	0.084375	6.00864e-15
