# Supplementary material for: An allele-resolved nanopore-guided tour of the human placental methylome
Source: Nat Commun. 2025 Nov 24;16:10358. doi: 10.1038/s41467-025-65337-3 (PMC12644668; doi:10.1038/s41467-025-65337-3)
Supplement: Supplementary file 6 — Supplementary Data 5 [file 41467_2025_65337_MOESM6_ESM.xlsx]

## Sheet: Supplemental Table 5
Gene	logFC	logCPM	LR	PValue	FDR
KCNQ1OT1	-6.86817	8.73048	51.4248	7.43914e-13	4.57492e-08
ZFAT	-5.92261	10.211	40.4527	2.01433e-10	6.19386e-06
MEG9	6.91445	6.20851	39.2698	3.69105e-10	7.5664e-06
ENSG00000259536	-6.59309	4.90576	36.1397	1.83662e-09	2.82372e-05
MEG8	5.12385	9.46689	34.4911	4.28198e-09	5.26666e-05
PLAGL1	-6.10144	7.17055	33.6764	6.50849e-09	6.67098e-05
MEG3	5.79111	12.8524	32.0171	1.52825e-08	0.000134263
SNORD113-9	7.92362	3.78712	30.2047	3.88765e-08	0.000298854
IGF2-AS	-8.93931	5.70303	28.5979	8.908e-08	0.000608694
MIR518A1	-7.42004	3.35055	28.3363	1.01965e-07	0.000627064
SNORD114-2	6.61582	2.703	27.3376	1.70859e-07	0.000902556
IGF2	-5.69186	12.2892	27.279	1.76114e-07	0.000902556
MIR526B	-8.38474	4.20303	26.9235	2.1167e-07	0.00100133
MIR1283-1	-8.03602	5.42221	26.4138	2.75567e-07	0.0010654
PEG10	-9.646	10.8127	26.4134	2.7562e-07	0.0010654
PROSER2-AS1	-4.4219	7.83764	26.4025	2.77185e-07	0.0010654
MIR758	5.66028	2.04198	24.9807	5.79067e-07	0.00209479
MIR495	5.96429	2.23683	23.7388	1.10338e-06	0.00376976
SNORD114-3	5.59391	3.20625	23.5859	1.19463e-06	0.00386669
SNHG14	-5.42201	5.84712	23.3095	1.37918e-06	0.00424084
SNORD114-27	6.01314	2.26964	23.1446	1.50263e-06	0.0044004
THRAP3P3	-4.81756	4.54273	22.773	1.8231e-06	0.00509624
LINC01949	-9.49095	8.59664	22.5372	2.06116e-06	0.00551119
SNORD114-18	5.60059	3.22123	21.9192	2.84369e-06	0.00721024
MIR520G	-6.76642	2.81806	21.8611	2.93109e-06	0.00721024
MIR518C	-6.39179	3.23901	21.774	3.06735e-06	0.00725523
SNORD114-20	6.38886	4.51897	21.3553	3.81562e-06	0.00854012
SNORD114-16	5.41881	3.84296	21.3191	3.88831e-06	0.00854012
MIR519E	-8.31309	4.13596	21.0949	4.37096e-06	0.00926915
ZBTB46-AS1	-5.83767	2.15157	20.8545	4.95531e-06	0.010158
CYP24A1	-5.67078	3.23419	20.3	6.61998e-06	0.0131328
RNU6-698P	-6.94258	6.0475	20.1332	7.22325e-06	0.0138817
MIR543	5.41137	3.70982	19.9097	8.11869e-06	0.0151298
SNORD114-7	5.91631	4.57908	19.4581	1.02832e-05	0.0178805
MIR525	-6.44231	3.27341	19.4261	1.04566e-05	0.0178805
LINC00523	-5.90418	2.95958	19.4242	1.0467e-05	0.0178805
MEST	-6.41495	9.83825	19.3445	1.09131e-05	0.0181388
ENSG00000259995	-4.85879	2.17339	18.9653	1.33118e-05	0.0215434
MIR411	5.51386	2.64647	18.4997	1.69934e-05	0.0267964
MIR515-2	-5.8633	3.92817	18.4252	1.76706e-05	0.0271676
GLIS3	-3.41002	5.61638	18.2895	1.89754e-05	0.0284621
MRGPRE	5.16461	3.77299	18.0006	2.20833e-05	0.0323351
MIR526A2	-5.21837	2.43892	17.7504	2.51867e-05	0.0360217
SNORD114-4	5.3466	1.85512	17.6588	2.64292e-05	0.0369396
MIR1193	4.93019	1.63334	17.4692	2.91999e-05	0.0399053
MIR515-1	-6.75623	2.80769	17.3616	3.09008e-05	0.0413117
ENSG00000269842	-5.07393	5.75689	17.3048	3.18381e-05	0.0416592
RTL1	-5.46555	3.74552	17.1826	3.39532e-05	0.0434008
SNORD114-19	5.19994	2.42055	17.1478	3.45806e-05	0.0434008
LINC02163	-5.32521	1.84147	17.0081	3.72208e-05	0.0457802
MIR494	5.32832	1.84436	16.9192	3.90056e-05	0.0470346
MIR520A	-7.03594	3.03065	16.5265	4.7974e-05	0.0567367
MIR523	-6.75528	4.17145	16.2717	5.48774e-05	0.0636764
MIR498	-6.66847	2.74165	15.9406	6.53605e-05	0.0744359
SNORD113-3	6.36182	2.51657	15.8659	6.79917e-05	0.0760246
COPG2IT1	-5.40583	4.31212	15.8138	6.98913e-05	0.0767532
MIR518B	-5.39584	3.33011	15.7743	7.13652e-05	0.0769967
MIR300	5.48049	2.63687	15.4557	8.44605e-05	0.0895543
ENSG00000238150	-5.14072	1.73935	15.3239	9.05638e-05	0.0943982
CCDC71L	-3.3821	4.22154	14.879	0.00011463	0.117492
MIR520B	-5.53001	3.12809	14.5887	0.000133714	0.134805
SNORD114-5	5.20733	1.77732	14.2645	0.000158834	0.156501
THSD7B	-4.78399	1.56109	14.2469	0.000160323	0.156501
DSCAM	-3.92833	2.22284	14.0638	0.000176715	0.169344
MIR335	-5.32255	1.83891	14.0397	0.000178987	0.169344
MIR412	5.28648	1.82078	13.8965	0.000193156	0.178349
PEG3	-5.56061	9.76815	13.8728	0.000195609	0.178349
DSCAM-IT1	-3.92101	1.65961	13.8575	0.000197205	0.178349
MIR518D	-5.32275	3.3148	13.7952	0.000203853	0.181689
MIR520F	-7.10835	3.08792	13.6777	0.000217016	0.190658
MIR299	4.17834	1.80792	13.6267	0.000222995	0.193151
LINC02583	-5.03934	4.10918	13.4919	0.000239592	0.204645
PRKAG2	-2.81685	7.46449	13.3634	0.000256581	0.216154
MIR656	4.35079	1.37153	13.1859	0.000282064	0.23441
GNAS-AS1	-4.09547	1.75488	13.0099	0.000309842	0.254062
MIR154	5.37684	1.87136	12.9408	0.0003215	0.260152
ENSG00000255910	-3.52709	4.03044	12.7517	0.000355683	0.284012
MIR1323	-6.20652	2.40421	12.728	0.000360223	0.284012
GPR1-AS	-4.01531	6.61562	12.6383	0.000377917	0.294192
MIR516B2	-5.09517	1.71741	12.5655	0.00039293	0.302055
HYMAI	-5.29844	4.41319	12.3512	0.000440706	0.334599
MIR524	-4.84979	1.59221	12.2144	0.00047421	0.355646
MIR517A	-5.66762	2.77839	12.0845	0.000508426	0.374292
DLK1	-5.15548	9.30285	12.0742	0.000511244	0.374292
SNORD114-25	5.62181	2.01483	11.9915	0.000534445	0.386674
MIR369	4.68218	1.51579	11.9402	0.000549367	0.392849
MIR520E	-5.74207	2.08805	11.864	0.000572297	0.404542
KRT18P39	4.8366	1.58744	11.7642	0.00060382	0.421974
MIR518F	-6.28605	2.46017	11.4522	0.000714088	0.493427
CPXM2	-3.6641	5.07876	11.4195	0.000726783	0.496619
MIR517B	-4.70632	1.52477	11.1719	0.00083047	0.561233
ENSG00000213777	4.49974	1.43566	11.0615	0.000881397	0.585817
MIR889	6.03584	2.28684	11.0323	0.000895402	0.585817
MIR381HG	6.11217	2.33989	11.0322	0.000895425	0.585817
ENSG00000279865	-5.17509	1.75751	10.9653	0.000928334	0.596316
BTF3P10	5.29524	1.82439	10.9603	0.000930864	0.596316
DNMT1	-3.0167	6.23374	10.8972	0.000963087	0.610597
LINC00200	3.61461	2.06135	10.6055	0.00112751	0.707545
ENSG00000286619	-3.98822	3.21262	10.5065	0.00118954	0.738935
PFN1P1	7.53298	3.44547	10.4063	0.00125583	0.77231
SLC22A18	3.98133	1.24247	10.3268	0.00131115	0.796995
MRGPRG-AS1	4.59249	2.05451	10.3077	0.00132478	0.796995
ENSG00000201036	5.62852	2.73367	10.288	0.00133899	0.796995
ENSG00000279856	-3.57847	1.11225	10.2759	0.00134781	0.796995
SNRPN	-5.00642	1.66806	10.106	0.00147785	0.865572
SNORD114-24	4.74347	2.91876	10.0593	0.00151578	0.87941
RNU6-759P	-4.81721	1.57653	10.0145	0.0015531	0.892642
MIR526A1	-6.04172	2.2843	9.97971	0.00158275	0.901257
TMEM247	-5.2875	2.50823	9.86734	0.00168239	0.949206
BEGAIN	-3.5584	2.23841	9.8036	0.00174171	0.973742
NUDT12	-3.24715	4.86372	9.70231	0.00184036	1
MIR518E	-5.53646	1.96558	9.60149	0.0019442	1
ENSG00000234426	3.69422	2.35733	9.55582	0.00199317	1
SNORD113-1	5.76175	2.71283	9.50786	0.00204594	1
SCARNA9	5.52995	1.96098	9.43674	0.00212681	1
ZBTB18	-5.03584	4.43321	9.39168	0.00217972	1
MIR519B	-5.5665	3.57112	9.38533	0.00218729	1
RN7SKP200	-4.32679	1.88597	9.23621	0.00237276	1
TRAPPC1	5.0383	2.20507	9.23261	0.00237742	1
ENSG00000288947	6.42042	2.56545	9.21963	0.00239435	1
MIR521-2	-5.11178	3.39203	9.11546	0.00253458	1
RPS23P8	-6.47007	2.58875	9.10522	0.00254881	1
MIR487A	6.13266	2.35877	9.07206	0.00259545	1
SNORD113-2	5.31223	2.98175	9.06618	0.00260381	1
DNAAF1	3.77799	5.33598	8.91076	0.00283495	1
GRID2	-3.69224	1.14932	8.90442	0.00284482	1
IPO9-AS1	-3.67716	1.14486	8.84216	0.00294351	1
ENSG00000272426	-3.54188	1.10627	8.70605	0.00317156	1
EEF1A1P11	6.17552	2.38096	8.68218	0.00321337	1
RPL26P19	-6.02565	2.27754	8.54148	0.00347144	1
MIR323A	3.62547	1.13062	8.5085	0.00353491	1
ENSG00000253515	-3.36992	2.8773	8.38012	0.00379347	1
MIR544A	4.85487	1.60173	8.36734	0.00382024	1
MIR527	-4.659	2.08355	8.30154	0.00396115	1
IFI6	-7.48987	4.94711	8.26136	0.00404977	1
MIR433	3.63163	1.46856	8.18636	0.00422066	1
MIR136	3.4669	1.08095	8.00385	0.00466779	1
MIR376C	3.60916	1.53358	7.93573	0.0048468	1
RPL29	6.45788	4.46697	7.92932	0.00486401	1
LINC01080	-3.4101	1.07256	7.88446	0.00498615	1
SNORD114-9	3.75253	1.16668	7.83729	0.00511793	1
ENSG00000260274	-3.7585	1.16567	7.81968	0.00516804	1
XAGE2	7.67352	4.53681	7.75453	0.0053578	1
RASA4B	5.84006	2.17142	7.72297	0.00545226	1
ENSG00000254707	3.11428	0.99631	7.67558	0.00559732	1
SNORD114-21	4.28197	1.34667	7.65442	0.00566335	1
RN7SL648P	6.69916	2.76567	7.64657	0.00568804	1
ACCS	-2.87834	5.33113	7.58513	0.00588518	1
ENSG00000232006	-3.20606	1.02059	7.57286	0.00592536	1
MAP1LC3B2	-4.05116	1.26128	7.53837	0.00603986	1
PI4KAP2	-6.05682	3.09645	7.5282	0.00607405	1
RNU6-980P	-2.86148	0.954401	7.42698	0.00642531	1
PI4KAP1	-6.15061	3.17499	7.39471	0.0065416	1
NUP62CL	3.34943	1.42159	7.38803	0.00656595	1
TIMM8BP2	4.38222	1.38881	7.35096	0.0067027	1
RPL32P18	-5.6218	2.01175	7.34506	0.00672474	1
TRGC1	4.54565	2.38677	7.28544	0.00695158	1
RPS6KA6	3.04582	2.24026	7.27024	0.00701066	1
MIR516B1	-5.44016	1.90576	7.2246	0.00719114	1
SNORD114-6	5.27456	1.81182	7.22045	0.00720775	1
ZNF667	2.64118	4.69449	7.21645	0.00722386	1
MRFAP1L1	-6.19028	2.40776	7.15622	0.00747046	1
RASA1	2.90274	7.33347	7.15579	0.00747223	1
TECRP1	-6.31041	2.47042	7.13146	0.00757432	1
ENSG00000258399	3.86635	3.72934	7.0446	0.00795047	1
RAP1BL	5.17293	1.77207	7.02546	0.00803588	1
ENSG00000286118	-5.06188	3.71838	6.99077	0.0081931	1
RPL10P9	-5.12211	1.72761	6.96297	0.00832138	1
MCCC1	-3.63662	4.41034	6.95385	0.00836392	1
ENSG00000274121	3.55167	1.10941	6.94124	0.00842308	1
AGBL3	-2.62024	2.33558	6.87478	0.00874207	1
PPIAP29	3.52919	1.10285	6.85791	0.00882495	1
RPS20P20	-3.17969	1.01375	6.85698	0.00882955	1
ENSG00000279310	-5.3233	1.83474	6.85442	0.00884224	1
ENSG00000275871	-2.8368	0.944741	6.74883	0.00938089	1
POU2AF1	-2.89004	0.959212	6.70859	0.00959495	1
ENSG00000242299	-5.165	1.74882	6.63023	0.0100262	1
ENSG00000218426	-5.7533	2.09345	6.59904	0.0102034	1
ENSG00000289618	-5.89682	2.18626	6.57494	0.0103424	1
RNFT2	-3.37349	3.85407	6.57473	0.0103437	1
SLC25A3P3	3.12837	0.996665	6.48645	0.01087	1
ENSG00000260997	2.8509	1.18925	6.47939	0.0109132	1
LINC01687	-2.83874	2.01971	6.46071	0.0110286	1
OR51A9P	2.79912	0.937918	6.44146	0.0111487	1
ENSG00000262039	-3.25478	1.03241	6.42254	0.0112681	1
RPS7P1	-5.57858	2.00805	6.34517	0.0117701	1
ENSG00000201710	5.21734	2.46709	6.32451	0.011908	1
MIR654	4.86245	1.59536	6.31526	0.0119703	1
LAMP5	-4.90706	1.61679	6.29445	0.0121116	1
LIN28B	-3.45561	6.95898	6.28549	0.0121731	1
MIR496	3.66891	1.56427	6.2185	0.0126422	1
MIR323B	4.05639	1.64393	6.17113	0.0129852	1
LINC02398	-3.73068	2.56418	6.16389	0.0130384	1
OR10AB1P	2.84457	1.64413	6.15145	0.0131304	1
EXOSC6	5.54076	1.96322	6.13387	0.0132616	1
RACGAP1	-2.82359	0.940396	6.12798	0.0133058	1
RHOBTB3	-2.19725	10.6003	6.12002	0.0133659	1
TRGJP2	4.39921	2.32025	6.11937	0.0133708	1
FKBP1C	-4.56726	2.43776	6.07338	0.0137234	1
SLC22A18AS	3.10739	1.0029	6.07271	0.0137286	1
ENSG00000234626	-3.59189	2.28533	6.03392	0.0140335	1
LINC02313	-2.88531	0.955155	6.02167	0.0141312	1
ENSG00000213598	-4.57233	1.46137	6.01622	0.014175	1
LINC01550	-3.09426	0.996906	6.0109	0.0142178	1
DOC2GP	3.03015	0.983431	6.00225	0.0142876	1
LINC00900	-3.32355	1.04577	5.97905	0.0144768	1
ENSG00000287694	-3.86128	1.19707	5.97787	0.0144865	1
LINC00596	-2.60347	0.902817	5.93267	0.0148627	1
ARPC4	-3.39442	4.18199	5.92027	0.0149677	1
IL4I1	-2.77822	0.929505	5.90266	0.0151181	1
HGF	-3.5727	7.19467	5.89692	0.0151674	1
CNTNAP4	-3.55316	1.10694	5.87886	0.0153237	1
ENSG00000280115	3.09631	0.999602	5.87646	0.0153446	1
UPK1B	-3.80882	1.18117	5.85503	0.0155326	1
ENSG00000224513	3.61926	1.12719	5.84018	0.0156642	1
HNRNPA3P10	-3.6112	1.12289	5.82751	0.0157774	1
VWA2	-2.60417	2.14438	5.82231	0.0158242	1
SEC11B	3.66275	1.13894	5.78875	0.016129	1
GPRIN2	2.05976	2.14368	5.76283	0.0163687	1
POLR2M	4.42457	3.00117	5.75782	0.0164154	1
NBPF8	5.26876	1.82919	5.74949	0.0164934	1
ACOT8	1.92397	1.80574	5.74797	0.0165078	1
CNDP1	2.64157	0.917861	5.72655	0.0167103	1
HMGB1P5	5.35224	3.05842	5.72028	0.01677	1
MIR516A1	-3.77384	1.50615	5.71647	0.0168065	1
MIR337	4.38263	1.38631	5.68944	0.0170673	1
ENSG00000250321	-5.26111	1.80374	5.64705	0.0174847	1
ENSG00000279358	-3.11398	1.31969	5.62565	0.0176995	1
CYP2J2	-3.56031	5.01763	5.61855	0.0177713	1
MIR382	4.08563	1.27989	5.60648	0.0178941	1
CSMD2	2.75411	0.927147	5.58713	0.0180929	1
CCDC144B	4.31961	2.98068	5.58134	0.0181529	1
ENSG00000189229	-2.07423	5.4536	5.57319	0.0182375	1
ENSG00000260895	2.59484	1.16232	5.57257	0.0182439	1
SNORD114-11	3.75798	1.85621	5.57237	0.0182461	1
ENSG00000277692	-2.6584	0.915474	5.551	0.0184701	1
MIR519D	-3.59794	4.39532	5.53364	0.0186543	1
CTNNA2	-2.84485	0.945621	5.52106	0.0187888	1
LEMD1	-2.82371	0.940386	5.52089	0.0187907	1
FBXO36-IT1	-3.62671	1.44457	5.4966	0.0190535	1
DNAJB6P1	-5.07996	1.72639	5.4932	0.0190906	1
ENSG00000288067	-2.53278	0.883075	5.48193	0.019214	1
KRT38	-3.53416	1.10163	5.47826	0.0192545	1
LAPTM4A-DT	2.54141	1.36759	5.46424	0.0194095	1
CBX3P2	2.55851	1.57769	5.44937	0.0195754	1
TPI1P1	-3.79367	1.61431	5.41653	0.0199469	1
MESTIT1	-2.50834	1.34517	5.39949	0.0201427	1
RN7SKP34	-3.00265	1.22392	5.33983	0.0208435	1
ENSG00000234337	-2.64837	0.912013	5.32167	0.0210618	1
MIMT1	-3.03386	1.27928	5.32022	0.0210793	1
ENSG00000232444	-2.64948	0.912371	5.31544	0.0211373	1
RPL7AP50	4.11337	1.28476	5.29307	0.0214105	1
ENSG00000249877	3.61638	2.3495	5.29102	0.0214357	1
OR51B8P	3.13108	1.00369	5.27816	0.0215945	1
TK2	-3.02563	2.21309	5.2735	0.0216525	1
ENSG00000287400	-3.73104	1.56108	5.27308	0.0216576	1
RPS3AP16	3.41798	1.07233	5.25501	0.0218837	1
RPS15AP10	-3.20903	1.01952	5.24117	0.0220585	1
ENSG00000272328	3.60132	1.12163	5.23844	0.0220931	1
SCARNA6	-2.62051	0.90681	5.20866	0.0224747	1
PRDM9	-2.61561	0.905588	5.20356	0.0225407	1
SV2C	-2.59967	0.90159	5.20316	0.0225459	1
MIR487B	4.29626	1.76038	5.20223	0.022558	1
PDE6B	-2.47728	1.90316	5.19322	0.0226752	1
TMSB15B-AS1	-2.66946	0.916662	5.18786	0.0227452	1
TAF7L	3.33072	1.05021	5.17637	0.0228961	1
SNORA2A	4.05613	1.26185	5.16589	0.0230346	1
LYPLA1P3	-3.97968	1.23926	5.14662	0.0232916	1
KCNK13	3.20466	1.02075	5.14015	0.0233787	1
ENSG00000271522	2.60982	0.905936	5.13264	0.02348	1
ENSG00000289691	2.57291	0.898587	5.1164	0.0237008	1
NAP1L5	-3.81973	3.60555	5.11308	0.0237461	1
ENSG00000201500	3.19851	1.29119	5.09631	0.0239768	1
CARS1	2.53639	0.889074	5.05111	0.0246101	1
HNRNPCP9	-3.15946	1.00901	5.04474	0.0247008	1
MYB	2.36644	1.1105	5.04067	0.0247589	1
LYPLA2P2	-3.96962	1.23128	5.0401	0.024767	1
LINC00487	2.60666	0.904911	5.03192	0.0248843	1
MEMO1P1	-3.04854	2.8659	4.99085	0.0254816	1
TPT1P9	4.88145	1.61255	4.9858	0.0255561	1
PRR9	2.93335	0.9617	4.9462	0.026148	1
NAP1L1P3	-3.05785	0.987256	4.93146	0.026372	1
SMIM1	-2.10092	1.20921	4.9236	0.0264923	1
MIR381	3.69871	1.15194	4.92339	0.0264955	1
MIR520D	-3.08107	1.5867	4.90298	0.0268104	1
CMTM5	3.38975	1.06494	4.89724	0.0268997	1
ZNF714	-3.05656	2.61613	4.88902	0.0270281	1
PHC1P1	3.91792	1.21605	4.88693	0.0270608	1
CYCSP41	-3.32148	1.04685	4.88575	0.0270792	1
PLEKHG4B	-2.17369	5.51439	4.88546	0.0270838	1
PDCD6-DT	-3.01122	0.977496	4.87599	0.0272328	1
TM4SF19-AS1	-2.2413	1.21815	4.86252	0.0274463	1
ENSG00000253395	-3.09365	0.995228	4.85948	0.0274946	1
POLR2J3	-4.73808	1.53805	4.85885	0.0275047	1
ENSG00000213067	-3.79222	1.60886	4.83092	0.0279537	1
ENSG00000286458	2.42489	1.08539	4.81379	0.0282328	1
LRFN5	-2.06074	3.25274	4.79722	0.0285058	1
HSP90AB3P	-3.4833	2.19596	4.78971	0.0286302	1
ENSG00000280132	3.08484	0.994607	4.78738	0.0286691	1
LINC02125	-3.08151	0.992446	4.76557	0.0290344	1
MIR4300HG	-2.57047	2.08983	4.75964	0.0291347	1
DSTNP4	3.08726	0.995131	4.75745	0.0291717	1
ENSG00000224819	-2.99218	0.973032	4.75559	0.0292032	1
ENSG00000220695	3.83352	1.19564	4.74604	0.0293659	1
ENSG00000230001	-3.44633	1.75703	4.74583	0.0293694	1
ENSG00000224280	2.86008	1.47255	4.73936	0.02948	1
ENSG00000262003	2.85798	1.42319	4.73835	0.0294974	1
ENSG00000271265	2.87966	0.953624	4.73082	0.0296268	1
KLF14	2.19124	1.68444	4.716	0.0298831	1
ENSG00000204929	-2.21758	1.35081	4.71478	0.0299043	1
TMEM233	-3.43243	1.45078	4.70498	0.0300754	1
GLRX	2.54264	8.81208	4.66533	0.0307775	1
ENSG00000285190	3.6641	1.5585	4.65452	0.0309719	1
MKRN9P	-2.52579	0.886457	4.65423	0.0309771	1
PEBP1P2	2.71778	1.20537	4.62376	0.0315321	1
TNKS2-DT	3.80862	1.18119	4.62104	0.0315821	1
ZNF667-AS1	2.64764	2.84265	4.61964	0.0316079	1
TRGC2	3.78723	1.17711	4.61843	0.0316303	1
FBXO36	-2.39857	2.71158	4.59999	0.0319721	1
MIR4719	-2.52359	0.886228	4.584	0.0322719	1
HNRNPA1P27	2.96197	2.08744	4.58347	0.0322818	1
ENSG00000250421	-2.52822	2.37391	4.58199	0.0323096	1
ENSG00000243389	3.01099	0.978543	4.58119	0.0323247	1
HSPA8P11	2.63478	0.903208	4.57374	0.0324655	1
TXNDC2	2.88795	0.952649	4.57019	0.032533	1
ENSG00000253796	2.6957	1.90561	4.56882	0.0325589	1
MTCO1P40	-4.52254	1.44566	4.55826	0.0327603	1
ENSG00000250258	-2.91606	0.959132	4.51986	0.0335036	1
FAR2P4	-2.87162	0.949988	4.51082	0.0336811	1
ADAM23	-2.03746	1.01937	4.50603	0.0337755	1
ENSG00000268204	-2.2115	1.0537	4.49795	0.0339355	1
LINC02694	2.74765	0.927007	4.4916	0.0340617	1
ENSG00000283415	2.78535	1.2224	4.47245	0.0344457	1
ENSG00000288959	3.63068	1.13349	4.47187	0.0344573	1
ENSG00000257691	-2.70908	0.922506	4.46976	0.0344998	1
ENSG00000275318	-3.68797	1.14426	4.46299	0.0346367	1
LINC01145	4.5241	1.44212	4.45047	0.0348917	1
ENSG00000270953	-2.65595	0.911969	4.4401	0.0351041	1
ITGB1-DT	-2.94143	0.964174	4.43677	0.0351728	1
ENSG00000288043	-2.92106	0.960027	4.42975	0.0353177	1
RPL34P34	3.62842	1.13167	4.42804	0.035353	1
ENSG00000286904	-2.703	1.1843	4.42524	0.0354111	1
TMEM74	2.78626	0.934506	4.41591	0.0356053	1
ENSG00000289613	3.6802	1.14285	4.41271	0.0356722	1
ACAP2-IT1	-2.66941	0.914589	4.40613	0.0358101	1
COX6A1P2	-4.4392	1.40399	4.38666	0.0362212	1
FAM78B	2.84053	0.945057	4.37358	0.0365001	1
MIR548XHG	3.49472	1.4896	4.36251	0.0367381	1
SRRM2-AS1	1.94441	1.35012	4.34689	0.0370766	1
ENSG00000285977	-2.40857	1.11532	4.33306	0.0373791	1
SETP14	3.96382	1.69206	4.32786	0.0374934	1
BRINP2	3.39725	1.43809	4.3263	0.0375277	1
FRRS1L	-2.67566	0.915598	4.31275	0.0378279	1
ENSG00000261444	-2.71205	0.922506	4.27434	0.038692	1
ENSG00000261670	2.61815	0.90625	4.26638	0.0388737	1
SEPTIN7P8	-2.62276	0.901379	4.2649	0.0389076	1
SDS	2.36067	1.29515	4.25931	0.0390358	1
ENSG00000228629	-2.05002	0.997979	4.25797	0.0390665	1
ENSG00000244327	-3.59656	1.11744	4.25604	0.0391109	1
PRR13P5	4.37422	1.38302	4.25516	0.0391314	1
CCZ1	-3.45082	1.45778	4.25385	0.0391614	1
PTGES3P4	-4.26137	1.35387	4.24209	0.0394337	1
HNRNPKP2	3.55144	1.10654	4.237	0.0395521	1
IGBP1	-4.52193	3.11434	4.23125	0.0396862	1
STRADBP1	-2.64421	0.909434	4.22822	0.039757	1
ENSG00000259519	2.52273	0.889184	4.22304	0.0398787	1
ENSG00000232294	-2.16559	1.90078	4.22132	0.0399192	1
ILDR2	-2.62881	4.68738	4.221	0.0399267	1
TAF1L	2.60763	0.904224	4.215	0.040068	1
ENSG00000270133	-2.65175	0.910911	4.21422	0.0400865	1
ENSG00000289545	2.6826	0.91846	4.19606	0.0405181	1
RPL31P50	2.58343	0.899459	4.19194	0.0406166	1
PCMTD1P3	-3.43868	1.07827	4.17995	0.040905	1
SLC25A52	-2.72281	0.924257	4.17042	0.0411357	1
RAD21L1	2.69289	0.920212	4.13916	0.041902	1
TVP23B	-3.65555	2.32996	4.13322	0.0420492	1
ENSG00000289523	-3.55284	1.10612	4.12872	0.0421612	1
ENSG00000264083	-2.43821	0.871216	4.12732	0.0421961	1
MTND6P4	-4.24719	1.33466	4.11777	0.0424351	1
ENSG00000233030	-3.49097	1.09042	4.11729	0.042447	1
RN7SL820P	2.5454	0.892851	4.11627	0.0424727	1
ADIPOR1P2	2.63047	0.908399	4.10632	0.0427232	1
SLC25A14P1	2.64215	0.910714	4.1045	0.0427691	1
TUBB8	-2.1073	1.64059	4.10224	0.0428264	1
MAG	2.61412	0.905336	4.10143	0.0428471	1
ENSG00000235400	-3.40466	1.06727	4.10064	0.0428669	1
CTAG2	-3.49131	1.08826	4.08829	0.0431813	1
SGCE	-2.41306	4.32343	4.08087	0.0433713	1
PRDM16-DT	-1.9867	1.68593	4.07361	0.0435581	1
LINC01162	1.71445	1.09925	4.07001	0.0436509	1
SCOCP1	2.48734	0.882308	4.06785	0.0437069	1
PKHD1	-2.21914	2.74347	4.0533	0.044085	1
AOAH-IT1	1.82996	1.38725	4.05251	0.0441056	1
MTHFD2P1	1.88618	1.15847	4.04877	0.0442036	1
ENSG00000287226	2.6744	0.916569	4.04819	0.0442187	1
NAMPTP1	-2.54726	1.1351	4.03842	0.0444753	1
RIMKLBP1	3.25224	1.37887	4.03714	0.0445091	1
H2BP2	-3.35654	1.05578	4.0135	0.0451374	1
ACSL4	2.10018	4.34308	4.01063	0.0452143	1
ENSG00000254592	2.75095	1.97404	4.00545	0.0453535	1
ENSG00000250105	2.65448	0.912721	4.00384	0.0453967	1
MIR376A2	3.19141	1.01738	3.99047	0.0457584	1
ENSG00000234241	-2.54623	1.68972	3.9888	0.0458036	1
ENSG00000278351	-3.7448	1.58943	3.98802	0.0458248	1
MIR503	2.60289	0.903749	3.98619	0.0458746	1
DPYS	2.59025	0.900843	3.98354	0.0459469	1
ENSG00000286983	2.58305	0.899501	3.97846	0.0460856	1
ABLIM2	1.77446	1.63171	3.96475	0.0464623	1
ACTBP2	3.10675	2.64709	3.96214	0.0465345	1
PRKCH-AS1	3.05141	1.3198	3.96186	0.0465424	1
ANKRD29	2.51043	0.88633	3.96084	0.0465706	1
ADAM21	2.12165	1.04705	3.95489	0.0467352	1
CNTNAP2	2.42263	0.870765	3.95421	0.0467544	1
RPL7AP6	4.5747	3.07911	3.95054	0.0468564	1
TULP3P1	2.53759	0.89151	3.94768	0.0469359	1
ENSG00000266088	4.17744	1.30319	3.94267	0.0470759	1
ENSG00000276520	-3.31322	1.0438	3.93707	0.047233	1
SEPTIN7P13	-3.26866	1.03375	3.93214	0.0473717	1
ENSG00000233029	-3.35649	1.05578	3.9242	0.047596	1
GPR83	-1.99741	1.01449	3.92018	0.0477097	1
LRRN1	-2.69378	2.85717	3.91004	0.0479984	1
EBF2	1.83663	2.40672	3.9068	0.0480911	1
LINC02715	2.39505	0.865529	3.90181	0.0482342	1
ENSG00000270702	-3.23857	1.02791	3.88903	0.0486023	1
HECW1	2.28321	1.2451	3.88821	0.0486262	1
ENSG00000258365	-1.95749	0.991779	3.88634	0.0486805	1
MRPS5	3.46223	1.08165	3.88612	0.0486869	1
PROSER2	1.6591	4.13445	3.88291	0.0487798	1
MESTP1	-4.06512	1.26316	3.83622	0.0501565	1
MIR1283-2	-3.65254	1.55139	3.82172	0.0505922	1
FAR2P3	-3.25246	1.0301	3.81933	0.0506644	1
PIAS3	-3.66134	1.44184	3.80392	0.0511328	1
ENSG00000272814	-2.45077	0.88111	3.79283	0.0514727	1
ENSG00000273302	-2.45077	0.88111	3.79283	0.0514727	1
ENSG00000286264	-2.45077	0.88111	3.79283	0.0514727	1
ENSG00000258759	-2.45077	0.88111	3.79283	0.0514727	1
IGF2BP2	-2.12659	5.03649	3.78636	0.0516719	1
ENSG00000228327	-2.44668	0.880369	3.78538	0.0517021	1
NPM1P6	-2.44668	0.880369	3.78538	0.0517021	1
SLX1B	-2.44668	0.880369	3.78538	0.0517021	1
SLX1A	-2.44668	0.880369	3.78538	0.0517021	1
DIPK1C	-2.44668	0.880369	3.78538	0.0517021	1
KRT83	-2.44614	0.880273	3.78439	0.0517328	1
ZDBF2	-2.15827	6.63913	3.77899	0.0519	1
IBSP	-1.80881	1.70836	3.77592	0.0519952	1
MIR516A2	-2.44066	0.879283	3.7744	0.0520424	1
ENSG00000286504	-2.4398	0.87913	3.77285	0.0520908	1
RNY4P3	-2.4398	0.87913	3.77285	0.0520908	1
PRSS45P	-2.43946	0.879066	3.77224	0.0521097	1
ENSG00000274884	3.9452	2.05593	3.76937	0.0521991	1
SEPHS1P1	-2.43775	0.878759	3.76914	0.0522066	1
RABGAP1L-IT1	-2.43687	0.8786	3.76754	0.0522565	1
MIR539	2.97932	1.29087	3.76684	0.0522785	1
HMGB1P41	-2.43507	0.878296	3.76408	0.0523648	1
RBFOX2	-2.43431	0.878139	3.76288	0.0524022	1
AKNAD1	-2.41009	1.10533	3.76244	0.0524162	1
ENSG00000215014	-2.43223	0.877762	3.75913	0.05252	1
PCDHA9	-2.43223	0.877762	3.75913	0.05252	1
IL13RA2	-2.43223	0.877762	3.75913	0.05252	1
ENSG00000289226	-2.43223	0.877762	3.75913	0.05252	1
ENSG00000286636	-2.43223	0.877762	3.75913	0.05252	1
ENSG00000237609	-2.43223	0.877762	3.75913	0.05252	1
ENSG00000231875	-2.43137	0.877609	3.75758	0.0525687	1
ENSG00000268584	-2.42881	0.877148	3.75292	0.0527152	1
APPBP2-DT	-2.42881	0.877148	3.75292	0.0527152	1
DUXAP8	-2.42881	0.877148	3.75292	0.0527152	1
RPS26P43	-2.42302	0.876128	3.74232	0.0530507	1
MIR646	-2.42067	0.875773	3.73752	0.0532034	1
KCNH1	2.2014	1.99656	3.73504	0.0532825	1
LDHC	-2.41854	0.875339	3.73412	0.0533116	1
C3	1.53612	6.41392	3.73023	0.0534359	1
CD40LG	-2.41594	0.874872	3.72944	0.0534613	1
TPI1P2	-2.41508	0.874718	3.7279	0.0535108	1
RNU6-862P	-2.41339	0.874417	3.72485	0.0536084	1
ENSG00000216359	-2.40954	0.873726	3.71798	0.0538294	1
LINC00907	-2.40954	0.873726	3.71798	0.0538294	1
CYP1A1	-2.40961	0.873789	3.71768	0.0538393	1
ENSG00000289310	-2.40768	0.873443	3.71424	0.0539501	1
ENSG00000286425	-2.40768	0.873443	3.71424	0.0539501	1
ENSG00000260410	-2.40586	0.873139	3.7108	0.0540616	1
ENSG00000262533	3.23476	1.02685	3.70966	0.0540983	1
LINC02754	-2.4024	0.872472	3.70503	0.0542487	1
THRAP3P1	2.43521	0.879977	3.70373	0.0542911	1
ENSG00000261462	-2.40097	0.872261	3.7021	0.0543442	1
MIR541	2.43355	0.879677	3.70075	0.0543882	1
ENSG00000259899	-2.39788	0.871665	3.69699	0.0545109	1
ACY3	-2.39541	0.871268	3.69221	0.054667	1
ENSG00000286799	-2.39541	0.871268	3.69221	0.054667	1
IGFBP1	3.51425	7.56016	3.69218	0.0546682	1
RNU6-143P	2.42856	0.878777	3.69181	0.0546803	1
MTND2P2	2.42856	0.878777	3.69181	0.0546803	1
FAM95C	2.42856	0.878777	3.69181	0.0546803	1
RPL26P30	2.42856	0.878777	3.69181	0.0546803	1
ENSG00000258682	2.42856	0.878777	3.69181	0.0546803	1
SNORD113-7	3.02028	0.980199	3.68584	0.0548762	1
ENSG00000289394	-2.39133	0.87061	3.68439	0.0549239	1
ENSG00000259920	-2.3906	0.870431	3.68352	0.0549528	1
NBPF20	-2.39016	0.870298	3.68319	0.0549637	1
OR5H14	-2.39016	0.870298	3.68319	0.0549637	1
ENSG00000259727	-2.39016	0.870298	3.68319	0.0549637	1
ENSG00000265971	-2.39016	0.870298	3.68319	0.0549637	1
SP2-AS1	2.42363	0.877893	3.68294	0.0549718	1
RN7SL362P	3.24398	1.02885	3.68051	0.055052	1
ENSG00000248113	-3.09917	0.997496	3.67998	0.0550694	1
ENSG00000251410	-2.38751	0.869834	3.67842	0.0551209	1
CCDC15-DT	2.42029	0.877293	3.677	0.0551682	1
Metazoa_SRP	2.42012	0.877268	3.67665	0.0551795	1
TDGF1	-2.38679	0.869802	3.67637	0.055189	1
MIR2276	-2.38575	0.869615	3.67453	0.0552498	1
ENSG00000273287	2.41678	0.876667	3.67071	0.0553765	1
THUMPD1P1	2.41606	0.876538	3.66943	0.0554192	1
ENSG00000287146	-2.38121	0.868807	3.66652	0.0555161	1
GRIA2	2.41408	0.876215	3.66564	0.0555454	1
ENSG00000231011	2.11955	1.22911	3.66446	0.0555846	1
ENSG00000229543	2.41255	0.875912	3.66315	0.0556283	1
NBPF9	2.412	0.875808	3.66221	0.0556597	1
LIMS1-AS1	2.412	0.875808	3.66221	0.0556597	1
LINC00332	2.412	0.875808	3.66221	0.0556597	1
UBE2MP1	2.412	0.875808	3.66221	0.0556597	1
ENSG00000253013	2.41074	0.875613	3.6597	0.0557435	1
ENSG00000254606	2.41074	0.875613	3.6597	0.0557435	1
GPR143	2.51633	2.01138	3.65941	0.0557533	1
ENSG00000229779	2.40848	0.875182	3.65594	0.0558696	1
RNU1-67P	2.40497	0.874555	3.64967	0.0560802	1
CACNA1G	1.78915	1.52648	3.64615	0.0561988	1
RNU1-1	2.40288	0.874249	3.64543	0.0562232	1
ENSG00000249593	2.39871	0.873506	3.63806	0.0564726	1
SYT5	2.39871	0.873506	3.63806	0.0564726	1
SAG	2.39762	0.87339	3.63547	0.0565608	1
UGT8	2.39762	0.87339	3.63547	0.0565608	1
MSI1	-2.10102	1.22545	3.63447	0.0565947	1
PLCH2	2.39622	0.873063	3.63366	0.0566222	1
ENSG00000217702	-2.36172	0.865434	3.63161	0.056692	1
BAAT	-2.36172	0.865434	3.63161	0.056692	1
ENSG00000289001	-2.36172	0.865434	3.63161	0.056692	1
SLC26A4-AS1	-2.36032	0.865138	3.62957	0.0567616	1
ENSG00000266651	-2.36032	0.865138	3.62957	0.0567616	1
ENSG00000276768	-2.36032	0.865138	3.62957	0.0567616	1
GJD3	2.39257	0.872487	3.6266	0.0568629	1
PRKCIP1	-2.19211	1.19073	3.61777	0.0571655	1
OR9Q1	2.38662	0.87143	3.61613	0.057222	1
SPECC1P1	-3.01423	0.979809	3.60468	0.0576172	1
TUBAP7	-1.98958	1.5012	3.59918	0.0578081	1
RNU4-68P	-2.3481	0.864013	3.59896	0.0578156	1
ENSG00000285763	2.37623	0.869616	3.59768	0.0578602	1
CD24P2	2.37475	0.869276	3.59573	0.0579282	1
ANKRD7	2.37469	0.869313	3.59523	0.0579457	1
MIR1288	2.37469	0.869313	3.59523	0.0579457	1
DTX2P1-UPK3BP1-PMS2P11	2.37448	0.869268	3.59492	0.0579563	1
ENSG00000267285	-3.10622	0.996871	3.59443	0.0579736	1
ENSG00000255232	2.37297	0.868962	3.59262	0.0580367	1
NRARP	-3.51586	1.49363	3.59209	0.0580553	1
MIR5002	2.37279	0.868967	3.59198	0.0580589	1
ENSG00000236209	2.3727	0.868954	3.59181	0.0580649	1
ENSG00000258377	-2.34331	0.86317	3.59069	0.0581043	1
ENSG00000257545	-2.34243	0.863015	3.58916	0.0581577	1
ZNF503-AS2	2.37101	0.868653	3.58887	0.0581676	1
ENSG00000288015	2.37101	0.868653	3.58887	0.0581676	1
RN7SKP258	-2.34137	0.862828	3.58734	0.0582215	1
DANT2	-1.70444	2.65251	3.58708	0.0582305	1
ENSG00000285081	2.36881	0.868214	3.58545	0.0582876	1
ENSG00000260306	-2.3329	0.860433	3.58099	0.0584443	1
NIPAL4-DT	-3.14538	1.00494	3.58037	0.0584661	1
UXT	-2.33371	0.861482	3.57416	0.058685	1
SLC38A3	-2.33195	0.861172	3.57112	0.0587928	1
ENSG00000226679	-2.33195	0.861172	3.57112	0.0587928	1
LINC00632	-2.95774	2.52094	3.57028	0.0588224	1
ENSG00000279807	2.36059	0.866886	3.57016	0.0588266	1
ENSG00000270562	2.35956	0.866783	3.56773	0.0589129	1
ISCA1P2	2.35811	0.86644	3.56594	0.0589763	1
LINC01804	2.25526	1.70407	3.565	0.0590097	1
TMSB4XP6	2.35667	0.866096	3.56416	0.0590396	1
ENSG00000273162	2.35616	0.866179	3.56187	0.0591212	1
ZNF114	-2.87388	1.42198	3.5603	0.0591769	1
MIR1185-1	3.51612	1.47464	3.55986	0.0591927	1
IER3IP1	-2.22374	3.58264	3.55523	0.0593582	1
OTOR	2.35193	0.865433	3.55458	0.0593814	1
ENSG00000200063	-3.05806	0.987039	3.5541	0.0593984	1
ENSG00000236525	2.11661	1.55155	3.5534	0.0594234	1
ENSG00000286970	2.3504	0.865077	3.55263	0.0594511	1
LINC01524	-1.49765	4.89305	3.54629	0.0596787	1
ENSG00000233928	2.34665	0.864419	3.54617	0.0596831	1
SLC39A2	2.34665	0.864419	3.54617	0.0596831	1
ENSG00000259503	2.34665	0.864419	3.54617	0.0596831	1
SH2D7	2.34665	0.864419	3.54617	0.0596831	1
GPR171	2.34067	0.863354	3.53596	0.0600514	1
TRAJ11	2.34067	0.863354	3.53596	0.0600514	1
ENSG00000258443	-2.31065	0.857489	3.53444	0.0601067	1
ZAN	-2.31045	0.857451	3.5341	0.0601189	1
CARMAL	-2.30829	0.857127	3.53004	0.0602662	1
S100A7	-3.04723	0.984849	3.52724	0.0603683	1
OR2B8P	2.82781	1.22385	3.5231	0.0605193	1
ENSG00000248196	-3.09641	0.994825	3.52199	0.0605595	1
RAB13	2.33015	0.861583	3.51737	0.0607287	1
SLC30A10	-2.30044	0.855724	3.51701	0.0607419	1
ENSG00000287796	-2.29975	0.855607	3.51584	0.0607849	1
ERAP2	2.33238	7.78757	3.51067	0.0609747	1
RNU4-16P	2.32458	0.860609	3.50787	0.0610781	1
Y_RNA	2.32458	0.860609	3.50787	0.0610781	1
ENSG00000224251	2.32458	0.860609	3.50787	0.0610781	1
CYP26A1	2.32458	0.860609	3.50787	0.0610781	1
TRMT2B-AS1	2.32958	0.862471	3.5076	0.061088	1
FRMPD3	2.32614	0.861865	3.50176	0.0613038	1
ENSG00000270052	2.32104	0.860155	3.50055	0.0613485	1
Y_RNA	2.32104	0.860155	3.50055	0.0613485	1
ENSG00000253348	2.3196	0.859811	3.49882	0.0614128	1
MAFG-DT	2.3196	0.859811	3.49882	0.0614128	1
ECEL1P3	1.91049	1.16963	3.49751	0.0614612	1
ENSG00000286796	2.32186	0.861118	3.49449	0.0615733	1
ZC3H12C	-1.78572	4.95983	3.49157	0.0616821	1
ENSG00000257454	2.31749	0.860357	3.48706	0.0618502	1
DUT	-3.05884	1.75633	3.48456	0.0619437	1
HS3ST2	2.45778	1.12719	3.47853	0.0621701	1
MPHOSPH10P1	2.31147	0.859305	3.47691	0.0622309	1
KRT8P31	-2.75308	0.927722	3.47225	0.0624065	1
OSR2	2.3034	0.857061	3.47084	0.0624595	1
RN7SL37P	2.30783	0.858674	3.47076	0.0624627	1
RPL7AP30	-3.78973	1.18884	3.46903	0.062528	1
ENSG00000280160	-2.27101	0.850761	3.46657	0.0626209	1
LINC01164	2.3009	0.856661	3.46633	0.0626301	1
DYNLT3P1	2.3009	0.856661	3.46633	0.0626301	1
ENSG00000231467	2.3009	0.856661	3.46633	0.0626301	1
ENSG00000234139	2.3051	0.85823	3.46593	0.0626454	1
GALNT16-AS1	2.30327	0.857914	3.46286	0.0627618	1
UBE2L5	3.11303	0.998896	3.46195	0.0627963	1
ENSG00000249416	-2.25689	0.848392	3.44265	0.0635337	1
L3MBTL1	-2.09712	5.08096	3.43899	0.0636748	1
ENSG00000270072	2.2888	0.855523	3.43771	0.0637239	1
KIAA1755	1.88633	1.28427	3.43471	0.0638398	1
ENSG00000248503	2.28208	0.853507	3.43398	0.063868	1
NAP1L4	2.28208	0.853507	3.43398	0.063868	1
MIR431	2.28208	0.853507	3.43398	0.063868	1
ENSG00000215464	2.28208	0.853507	3.43398	0.063868	1
H3-3A	3.41227	4.58349	3.42953	0.0640403	1
LINC01591	1.99068	0.982599	3.42906	0.0640584	1
RAB25	2.28294	0.854415	3.42866	0.0640741	1
ENSG00000223725	1.56728	1.33476	3.42573	0.0641878	1
RCN1P2	3.83834	1.19474	3.42375	0.0642648	1
PABIR2	3.94466	2.27703	3.42012	0.0644064	1
CTAGE16P	-2.28105	1.27582	3.41124	0.0647537	1
RN7SL317P	2.27268	0.852724	3.41102	0.0647625	1
RN7SL767P	-2.83304	0.942856	3.40833	0.0648681	1
ENSG00000250415	-2.24116	0.846762	3.40779	0.0648895	1
ENSG00000286016	2.26834	0.851973	3.40386	0.0650442	1
ENSG00000228510	-2.2624	1.08047	3.39753	0.0652943	1
HOXA6	2.2622	0.850902	3.39382	0.0654411	1
CETN4P	2.26189	0.850943	3.39261	0.065489	1
ENSG00000268499	-2.23125	0.845061	3.39165	0.0655273	1
AP2B1P1	3.80715	1.18312	3.38573	0.0657629	1
MAGEL2	-1.90946	1.77795	3.38293	0.0658749	1
ENSG00000276087	-2.96883	0.96777	3.38237	0.0658974	1
RASD1	2.82651	1.47524	3.3781	0.0660681	1
MIR127	2.25137	0.84912	3.37547	0.0661737	1
MIR554	-2.22879	1.07384	3.3736	0.0662487	1
MTCYBP28	2.24669	0.848409	3.36714	0.0665092	1
ENSG00000237529	2.24565	0.848139	3.36612	0.0665501	1
DNAH17-AS1	-1.80586	1.14208	3.36096	0.066759	1
ENSG00000267681	-2.20996	0.841523	3.35652	0.0669396	1
ISL1	2.30825	3.50045	3.35523	0.0669917	1
OR9H1P	-2.20885	0.841272	3.35515	0.0669951	1
TSTD1	-1.81778	1.25853	3.34576	0.0673784	1
ENSG00000214132	-2.88954	0.952854	3.34065	0.0675878	1
PTPN20	-2.92353	0.959202	3.33797	0.0676982	1
ENSG00000288890	2.64711	0.910467	3.33567	0.0677926	1
FUT7	2.78075	0.933719	3.33351	0.0678818	1
BHMT2	2.58912	1.39948	3.32792	0.068113	1
RN7SKP90	-3.28105	1.38246	3.3274	0.0681343	1
ZNF233	-2.01886	1.73597	3.32663	0.0681663	1
BPIFB9P	2.21947	0.844802	3.31441	0.0686748	1
ENSG00000267375	2.21947	0.844802	3.31441	0.0686748	1
ENSG00000237899	2.21292	0.84278	3.31143	0.0687994	1
ENSG00000289611	2.21292	0.84278	3.31143	0.0687994	1
EMSY-DT	2.21292	0.84278	3.31143	0.0687994	1
PHKBP1	2.21292	0.84278	3.31143	0.0687994	1
EEF1A1P12	-2.95765	0.965555	3.30732	0.0689718	1
ENSG00000287055	-2.17852	0.836272	3.30572	0.0690393	1
ENSG00000275263	-2.17852	0.836272	3.30572	0.0690393	1
PCDH11X	2.53785	3.70484	3.30418	0.0691039	1
ENSG00000250350	-2.80523	0.93858	3.29974	0.0692908	1
UCK1	-2.55378	2.48849	3.29856	0.0693406	1
AP2A2	-2.86303	0.947971	3.29837	0.0693487	1
IER5L-AS1	-2.12968	1.03953	3.29586	0.0694549	1
MIR517C	-3.67434	1.14026	3.29515	0.0694848	1
ENSG00000258337	2.21947	1.06808	3.29427	0.0695219	1
RBBP4P5	-2.95024	0.964137	3.27966	0.0701435	1
ENSG00000263717	2.15237	1.05277	3.27596	0.0703016	1
ENSG00000219201	2.9313	0.961341	3.27554	0.0703196	1
ENSG00000234967	2.22821	1.07592	3.26235	0.0708874	1
ENSG00000268628	2.18118	0.838364	3.25313	0.071287	1
LINC02293	2.9256	0.960247	3.24985	0.0714302	1
ENSG00000260988	-2.77429	0.931706	3.24882	0.0714749	1
AKR1B1P3	1.58861	1.56061	3.24747	0.0715336	1
DYNLT4	2.17636	0.837649	3.24488	0.0716469	1
CRIP3	-1.83258	1.11365	3.24219	0.0717648	1
ENSG00000217130	-2.68735	1.19642	3.2341	0.0721198	1
MAPRE1P2	2.16419	0.835583	3.22593	0.0724808	1
Y_RNA	2.16419	0.835583	3.22593	0.0724808	1
ENSG00000283529	2.16419	0.835583	3.22593	0.0724808	1
ENSG00000272807	2.74113	0.926965	3.22317	0.0726029	1
BCAP31	2.72991	0.924947	3.22173	0.0726666	1
TCP1P1	-3.94704	1.69718	3.21803	0.0728314	1
CFAP20DC	2.27831	1.08739	3.21582	0.0729295	1
ENSG00000232736	-2.12489	0.828497	3.21253	0.0730766	1
ENSG00000218730	2.15301	0.833787	3.20796	0.0732807	1
ENSG00000234622	2.15301	0.833787	3.20796	0.0732807	1
DAAM2-AS1	-2.06275	5.87614	3.20492	0.0734173	1
ACTG1P17	2.02514	0.99011	3.19391	0.0739129	1
KMT5AP3	-2.11264	0.826469	3.19365	0.0739248	1
ENSG00000288663	2.27338	1.28883	3.18988	0.0740953	1
ENSG00000273258	2.81159	0.939321	3.18818	0.0741726	1
ENSG00000287595	-2.68437	0.915711	3.18609	0.0742677	1
SCMH1-DT	-2.33505	1.279	3.18511	0.0743121	1
ENSG00000286125	-1.95173	2.22595	3.18481	0.0743256	1
MIR520H	-2.40227	0.869468	3.1818	0.0744626	1
ENSG00000224079	-2.2029	1.06688	3.17723	0.0746711	1
PLA2G4D	2.64006	0.909133	3.17655	0.0747024	1
HTR1D	-1.92333	1.169	3.17183	0.0749186	1
S100A11P2	-2.69422	0.91735	3.16707	0.0751373	1
ZNF569	-2.35279	1.62031	3.16219	0.075362	1
MIR944	-1.57337	1.39049	3.15987	0.0754691	1
ENSG00000257976	-2.40163	0.869468	3.15555	0.0756693	1
ENSG00000226043	-2.69541	0.917533	3.15003	0.0759253	1
ESRRAP2	-2.51663	1.74073	3.14903	0.0759719	1
DYNLL1P1	-2.74711	0.927083	3.14861	0.0759918	1
ENSG00000258425	-2.69239	0.917011	3.13642	0.0765615	1
ENSG00000260118	2.10862	0.827584	3.13082	0.0768251	1
SIGLEC12	2.4215	1.84735	3.1283	0.0769441	1
ENSG00000266538	-3.6353	1.12655	3.12006	0.0773341	1
ENSG00000213985	-2.63502	0.907811	3.11961	0.0773551	1
CYP4F24P	-2.72106	0.921807	3.11584	0.0775343	1
ENSG00000259969	-2.29145	2.40322	3.11464	0.0775916	1
SUSD4	2.71561	0.921685	3.10377	0.0781112	1
ZSCAN22	-2.6643	0.912286	3.10288	0.0781539	1
RBMS1P1	3.63507	1.13038	3.10138	0.0782258	1
SPOCK1	2.52943	4.6388	3.10077	0.0782552	1
ENSG00000280395	2.70702	0.920236	3.09998	0.0782934	1
MIR4280HG	-1.73153	3.93855	3.09554	0.0785073	1
ENSG00000232633	2.7856	0.934697	3.09326	0.078617	1
LINC01518	-2.11233	1.03422	3.08868	0.0788389	1
ENSG00000255081	-2.53922	0.891811	3.0883	0.0788574	1
MRM2	2.0802	0.822941	3.08774	0.0788843	1
ENSG00000261182	-2.72622	0.922623	3.08161	0.0791822	1
EZHIP	3.62007	1.12309	3.07716	0.0793992	1
FASLG	-2.11512	0.835614	3.0744	0.079534	1
ENSG00000237844	-2.11512	0.835614	3.0744	0.079534	1
DAP3P2	-2.11512	0.835614	3.0744	0.079534	1
TMSB15B	-2.11512	0.835614	3.0744	0.079534	1
TMEM249	-2.11512	0.835614	3.0744	0.079534	1
INS-IGF2	-2.11512	0.835614	3.0744	0.079534	1
ENSG00000275091	-2.11512	0.835614	3.0744	0.079534	1
Y_RNA	-2.70251	0.91864	3.07356	0.079575	1
KDM4A-AS1	-2.11393	0.835424	3.07255	0.0796247	1
RNU6-181P	-2.11393	0.835424	3.07255	0.0796247	1
LINC01033	1.56047	1.06709	3.07113	0.0796941	1
SC4MOP	-2.11274	0.835234	3.07069	0.0797154	1
ENSG00000242327	2.06873	0.821133	3.07015	0.0797421	1
MIRLET7E	2.06873	0.821133	3.07015	0.0797421	1
RNU6-37P	-2.11154	0.835044	3.06884	0.0798062	1
AKR7A2P1	-2.11154	0.835044	3.06884	0.0798062	1
ARPC3P2	-2.11154	0.835044	3.06884	0.0798062	1
ENSG00000227045	-2.11154	0.835044	3.06884	0.0798062	1
SRSF3P6	-2.11154	0.835044	3.06884	0.0798062	1
ENSG00000272334	-2.11154	0.835044	3.06884	0.0798062	1
CIR1P2	-2.11154	0.835044	3.06884	0.0798062	1
MIR574	-2.11154	0.835044	3.06884	0.0798062	1
OR5AW1P	-2.11154	0.835044	3.06884	0.0798062	1
MT1P1	-2.11154	0.835044	3.06884	0.0798062	1
MMP20	-2.11154	0.835044	3.06884	0.0798062	1
ENSG00000260723	-2.11154	0.835044	3.06884	0.0798062	1
ENSG00000243234	-2.11154	0.835044	3.06884	0.0798062	1
PRKCQ-AS1	2.33265	1.10535	3.06645	0.0799237	1
GAL	-2.10971	0.834756	3.06599	0.0799462	1
KRT73	-2.10971	0.834756	3.06599	0.0799462	1
XACT	1.64352	4.1566	3.06565	0.0799631	1
SLC25A5P1	-2.10852	0.834566	3.06415	0.0800372	1
APLP1	-2.71901	0.921389	3.06337	0.0800755	1
PRMT8	-2.10732	0.834376	3.0623	0.0801283	1
FARP1-AS1	-2.10732	0.834376	3.0623	0.0801283	1
ENSG00000264808	-2.10633	0.834218	3.06075	0.0802048	1
KRT78	-2.1043	0.833898	3.05761	0.08036	1
HTR2A-AS1	-2.1033	0.83374	3.05606	0.0804366	1
ENSG00000258460	-2.1033	0.83374	3.05606	0.0804366	1
ENSG00000284632	-2.1031	0.833708	3.05576	0.0804513	1
HES4	-2.1031	0.833708	3.05576	0.0804513	1
ENSG00000279147	-2.1023	0.833583	3.05451	0.0805133	1
ENSG00000256116	-2.1023	0.833583	3.05451	0.0805133	1
ENSG00000265055	-2.1023	0.833583	3.05451	0.0805133	1
ENSG00000201863	-2.1011	0.833393	3.05266	0.0806048	1
TUBBP1	-2.1011	0.833393	3.05266	0.0806048	1
ENSG00000274220	-1.57849	2.00863	3.04981	0.0807467	1
PACSIN1	-2.09887	0.833039	3.04923	0.0807753	1
ENSG00000218274	-2.09887	0.833039	3.04923	0.0807753	1
DNAJA1P3	-2.09887	0.833039	3.04923	0.0807753	1
ENSG00000221184	-2.09887	0.833039	3.04923	0.0807753	1
ENSG00000288710	-2.09887	0.833039	3.04923	0.0807753	1
SNORD116-17	-2.09887	0.833039	3.04923	0.0807753	1
SOX2-OT	-1.87012	0.960279	3.04871	0.0808014	1
ENSG00000235939	-2.09787	0.832882	3.04769	0.0808522	1
YBX1P4	-2.09687	0.832725	3.04614	0.0809292	1
TXNP1	-2.09687	0.832725	3.04614	0.0809292	1
C1GALT1P1	-2.09687	0.832725	3.04614	0.0809292	1
ENSG00000270347	-2.09671	0.832727	3.04568	0.080952	1
ENSG00000256723	-2.09628	0.832656	3.04505	0.0809837	1
RN7SKP168	-2.09587	0.832567	3.0446	0.0810062	1
ENSG00000241220	-2.09587	0.832567	3.0446	0.0810062	1
ENSG00000274934	-2.09587	0.832567	3.0446	0.0810062	1
FABP7	-2.09587	0.832567	3.0446	0.0810062	1
UQCRB-AS1	-2.09587	0.832567	3.0446	0.0810062	1
ENSG00000242970	-2.09587	0.832567	3.0446	0.0810062	1
C1DP5	-2.09587	0.832567	3.0446	0.0810062	1
CCDC38	-2.09587	0.832567	3.0446	0.0810062	1
ENSG00000223849	-2.09551	0.832537	3.04384	0.0810438	1
ENSG00000258760	-2.09508	0.832466	3.04321	0.0810755	1
MATN4	-2.09205	0.831987	3.03854	0.0813091	1
PPP1R15B-AS1	-2.01477	0.811789	3.03775	0.0813486	1
RN7SL709P	-2.01477	0.811789	3.03775	0.0813486	1
ENSG00000280110	-2.01477	0.811789	3.03775	0.0813486	1
CYCSP42	-2.01477	0.811789	3.03775	0.0813486	1
LINC01693	-2.09028	0.831711	3.03579	0.0814468	1
IFITM3P2	3.15749	1.35415	3.0328	0.081597	1
IMP3P2	-2.08661	0.831128	3.0302	0.0817279	1
ENSG00000255410	-2.08584	0.831009	3.029	0.0817885	1
ENSG00000287079	-2.08584	0.831009	3.029	0.0817885	1
PDE4DIPP2	-3.65973	4.83637	3.02875	0.0818009	1
MS4A2	2.14234	1.18937	3.02874	0.0818013	1
ENSG00000225166	-2.08461	0.830813	3.02712	0.0818832	1
PNOC	-2.08461	0.830813	3.02712	0.0818832	1
ENSG00000285560	-2.08461	0.830813	3.02712	0.0818832	1
ENSG00000244086	3.59459	1.11663	3.02637	0.081921	1
LINC01010	-2.08383	0.830694	3.02592	0.0819438	1
CARNS1	-1.75334	1.24543	3.02376	0.0820529	1
LINC02672	2.21412	1.43887	3.02218	0.0821329	1
FAM71E1	-2.08094	0.830328	3.02083	0.0822016	1
MYL12BP2	-2.07977	0.830075	3.01955	0.0822665	1
DDX18P3	-2.07977	0.830075	3.01955	0.0822665	1
ENSG00000255992	-2.07977	0.830075	3.01955	0.0822665	1
MIR372	-2.07899	0.829956	3.01835	0.0823273	1
LYPLA1P2	-2.07856	0.829884	3.01772	0.0823593	1
ENSG00000285914	-2.07856	0.829884	3.01772	0.0823593	1
LINC00518	-2.07856	0.829884	3.01772	0.0823593	1
ENSG00000254482	-2.07853	0.829947	3.01717	0.0823874	1
ENSG00000288695	-2.07822	0.829837	3.01715	0.0823882	1
CHRNA3	-2.07822	0.829837	3.01715	0.0823882	1
ENSG00000281100	-2.07779	0.829766	3.01652	0.0824202	1
DMBT1	-2.07779	0.829766	3.01652	0.0824202	1
LINC01983	-2.53013	1.15197	3.01614	0.0824392	1
DNAJB6P3	2.66512	0.913138	3.01594	0.0824498	1
RNU6-398P	-2.07702	0.829647	3.01532	0.0824811	1
RPS3AP47	3.58373	1.1139	3.01152	0.0826747	1
Metazoa_SRP	-2.07431	0.829215	3.01124	0.0826888	1
BNIP3P17	-2.07431	0.829215	3.01124	0.0826888	1
ENSG00000273115	-2.07448	0.829311	3.01099	0.082702	1
PPIL4	-2.07331	0.829057	3.00971	0.082767	1
KRT18P34	-2.07328	0.82912	3.00916	0.0827953	1
RN7SL269P	-2.07276	0.828977	3.00885	0.0828109	1
SLC9A9-AS1	-2.07276	0.828977	3.00885	0.0828109	1
Y_RNA	-2.07276	0.828977	3.00885	0.0828109	1
RNA5SP156	-2.07253	0.828939	3.00852	0.0828281	1
ZIM2	-2.4434	1.62655	3.00833	0.0828376	1
FNBP1P1	-2.05079	3.34494	3.00783	0.0828631	1
ENSG00000283765	-1.69041	1.22938	3.00765	0.0828722	1
LIVAR	-2.07176	0.82882	3.00732	0.0828892	1
LDHAP5	-2.53546	0.89126	3.00652	0.0829301	1
ENSG00000228626	2.65919	0.912145	3.00578	0.0829678	1
CRIP1	-2.6383	0.907877	3.00449	0.0830341	1
ENSG00000286989	-2.07003	0.828608	3.00423	0.0830475	1
RPL15P18	-3.37132	1.73114	3.00236	0.0831433	1
ENSG00000258632	-2.06801	0.828293	3.00117	0.0832046	1
ENSG00000288909	-2.06801	0.828293	3.00117	0.0832046	1
PGAM1P8	-3.544	1.10361	2.99901	0.0833153	1
ENSG00000279144	2.09952	0.834743	2.99704	0.0834167	1
MIR4642	2.09952	0.834743	2.99704	0.0834167	1
ENSG00000288096	2.09952	0.834743	2.99704	0.0834167	1
SNORD90	2.09952	0.834743	2.99704	0.0834167	1
ENSG00000270423	2.09952	0.834743	2.99704	0.0834167	1
ENSG00000275389	2.09952	0.834743	2.99704	0.0834167	1
EEF1DP7	2.09952	0.834743	2.99704	0.0834167	1
ENSG00000287424	2.60293	0.902919	2.99689	0.0834244	1
ENSG00000241170	2.2343	1.60984	2.9968	0.0834291	1
CPA3	2.51625	1.13519	2.99592	0.0834742	1
FCN3	2.19644	1.25411	2.99488	0.0835284	1
RN7SL390P	2.61295	0.904547	2.99485	0.0835296	1
HNRNPA3P2	2.09758	0.834435	2.99408	0.0835693	1
ENSG00000242152	-2.06237	0.827435	2.99244	0.083654	1
NLRP3P1	-2.06237	0.827435	2.99244	0.083654	1
ENSG00000234915	-2.06198	0.8273	2.99237	0.0836577	1
ENSG00000224114	-2.06198	0.8273	2.99237	0.0836577	1
ENSG00000249417	-2.06198	0.8273	2.99237	0.0836577	1
KRT18P65	-2.06198	0.8273	2.99237	0.0836577	1
ASB12	-2.06198	0.8273	2.99237	0.0836577	1
ENSG00000277350	-2.06198	0.8273	2.99237	0.0836577	1
YRDCP1	-2.06198	0.8273	2.99237	0.0836577	1
ENSG00000289259	-2.06198	0.8273	2.99237	0.0836577	1
BMS1P1	-2.06198	0.8273	2.99237	0.0836577	1
ENSG00000259661	-2.06198	0.8273	2.99237	0.0836577	1
NUSAP1	-2.06198	0.8273	2.99237	0.0836577	1
SNORD3B-2	-2.06198	0.8273	2.99237	0.0836577	1
ENSG00000226521	-2.06198	0.8273	2.99237	0.0836577	1
C22orf31	-2.06198	0.8273	2.99237	0.0836577	1
OR52L2P	-2.06194	0.827363	2.99181	0.0836864	1
CHRM1	-2.0612	0.827181	2.99118	0.0837192	1
ENSG00000258660	-2.0612	0.827181	2.99118	0.0837192	1
ENSG00000271978	-2.39627	0.869237	2.99098	0.0837296	1
OR51B3P	1.8318	1.30559	2.99081	0.0837382	1
ENSG00000249320	-2.06043	0.827062	2.98999	0.0837809	1
ENSG00000287623	-2.05965	0.826943	2.9888	0.0838425	1
STXBP5L	-2.05965	0.826943	2.9888	0.0838425	1
ENSG00000273399	-2.05965	0.826943	2.9888	0.0838425	1
ENSG00000287077	-2.05965	0.826943	2.9888	0.0838425	1
ENSG00000276571	-2.05965	0.826943	2.9888	0.0838425	1
ARL17B	-2.05965	0.826943	2.9888	0.0838425	1
ARL17A	-2.05965	0.826943	2.9888	0.0838425	1
MACROD2-IT1	-2.05965	0.826943	2.9888	0.0838425	1
SNORA80A	-2.05965	0.826943	2.9888	0.0838425	1
CENPS	2.09369	0.833819	2.98817	0.0838751	1
TEKT4	2.09369	0.833819	2.98817	0.0838751	1
MARCO	2.09369	0.833819	2.98817	0.0838751	1
AGBL5-IT1	2.09369	0.833819	2.98817	0.0838751	1
ENSG00000278899	2.09369	0.833819	2.98817	0.0838751	1
ENSG00000267764	2.09275	0.833674	2.9867	0.0839509	1
PPP2R2C	2.01911	1.87408	2.98574	0.084001	1
CDHR4	-2.05767	0.826693	2.98538	0.0840197	1
ENSG00000246575	-2.05589	0.826416	2.98266	0.0841607	1
TM4SF19	2.59658	0.90188	2.98204	0.0841932	1
ISCA1P6	2.08886	0.833059	2.9808	0.0842577	1
MRGPRG	2.08886	0.833059	2.9808	0.0842577	1
ENSG00000271010	2.08886	0.833059	2.9808	0.0842577	1
PPP2R2B	-1.78688	1.28025	2.98079	0.0842579	1
CXCR2P1	1.63201	1.68478	2.97786	0.0844108	1
ENSG00000288541	2.08681	0.832738	2.97767	0.0844209	1
FTH1P12	2.45891	1.88093	2.97714	0.0844483	1
SRSF2	2.92021	3.25006	2.97371	0.0846275	1
SLC12A3	-2.03456	1.45049	2.97225	0.0847037	1
SLC16A12	2.03443	3.92613	2.97212	0.0847108	1
ENSG00000287654	2.08187	0.831964	2.97013	0.0848148	1
ENSG00000289029	-2.04646	0.82503	2.96785	0.0849345	1
ENSG00000272906	3.50903	1.09545	2.96733	0.084962	1
ENSG00000263165	2.07992	0.831656	2.96719	0.0849692	1
ENSG00000254780	-2.04529	0.824776	2.96661	0.0849999	1
ENSG00000232682	-2.04529	0.824776	2.96661	0.0849999	1
LINC02277	-2.04529	0.824776	2.96661	0.0849999	1
ENSG00000254035	-1.53662	1.19277	2.96616	0.0850234	1
TRPM2-AS	-2.41875	0.872887	2.96616	0.0850236	1
ENSG00000240731	2.07919	0.831536	2.9661	0.0850266	1
NBPF10	2.07919	0.831536	2.9661	0.0850266	1
ENSG00000235251	2.07919	0.831536	2.9661	0.0850266	1
ENSG00000272372	2.07919	0.831536	2.9661	0.0850266	1
ENSG00000237471	-2.04451	0.824657	2.96542	0.0850622	1
ENSG00000275710	-2.04451	0.824657	2.96542	0.0850622	1
CHIT1	1.97847	1.19298	2.96526	0.085071	1
ENSG00000273209	-2.04373	0.824538	2.96424	0.0851246	1
ENSG00000254364	-2.04373	0.824538	2.96424	0.0851246	1
ENSG00000285729	2.07713	0.831216	2.96298	0.0851908	1
NPM1P11	2.0767	0.831191	2.96201	0.0852421	1
RPL7AP4	2.0767	0.831191	2.96201	0.0852421	1
DAP-DT	2.07508	0.830895	2.95986	0.0853553	1
ENSG00000288062	2.07508	0.830895	2.95986	0.0853553	1
ENSG00000258254	2.07508	0.830895	2.95986	0.0853553	1
ENSG00000262296	2.07508	0.830895	2.95986	0.0853553	1
ANXA8L1	2.59618	0.901787	2.95958	0.08537	1
ZNF835	2.13853	1.94928	2.95911	0.0853947	1
KRT16P6	-2.17966	3.88238	2.95889	0.0854067	1
ENSG00000241185	-2.03995	0.82401	2.95813	0.0854466	1
RNA5SP101	2.07302	0.830573	2.95674	0.08552	1
PRICKLE2-AS2	2.07302	0.830573	2.95674	0.08552	1
HLA-DQB1	2.07302	0.830573	2.95674	0.08552	1
ENSG00000285880	2.07302	0.830573	2.95674	0.08552	1
DCSTAMP	2.07302	0.830573	2.95674	0.08552	1
YWHAZP1	2.07302	0.830573	2.95674	0.08552	1
ENSG00000279250	2.07302	0.830573	2.95674	0.08552	1
TMOD4	2.0728	0.830575	2.95613	0.0855522	1
FLNB-AS1	2.0728	0.830575	2.95613	0.0855522	1
WIZP1	2.0728	0.830575	2.95613	0.0855522	1
OR7E110P	2.0728	0.830575	2.95613	0.0855522	1
VN2R19P	2.0728	0.830575	2.95613	0.0855522	1
Metazoa_SRP	-2.5166	0.888276	2.95595	0.0855622	1
C18orf63	1.61109	1.04999	2.95394	0.0856685	1
REG1A	1.99374	0.810211	2.95205	0.0857687	1
ENSG00000272966	1.99374	0.810211	2.95205	0.0857687	1
ENSG00000230570	1.99374	0.810211	2.95205	0.0857687	1
FTH1P5	1.99374	0.810211	2.95205	0.0857687	1
ENSG00000230271	1.99374	0.810211	2.95205	0.0857687	1
ENSG00000253988	1.99374	0.810211	2.95205	0.0857687	1
ZNF623	1.99374	0.810211	2.95205	0.0857687	1
ENSG00000266907	2.0699	0.830121	2.95175	0.0857846	1
FAAH2	3.37846	2.41366	2.95018	0.085868	1
ANXA8	2.67806	0.915198	2.9497	0.0858935	1
ENSG00000239544	2.06784	0.8298	2.94864	0.0859499	1
LINC02404	2.06744	0.829791	2.94765	0.0860023	1
ENSG00000259015	-2.09675	2.012	2.9473	0.0860214	1
ENSG00000254153	1.48722	1.68216	2.94221	0.0862928	1
ENSG00000241666	2.06353	0.829174	2.9418	0.0863145	1
ENSG00000284602	2.06353	0.829174	2.9418	0.0863145	1
ANKRD49P3	2.06353	0.829174	2.9418	0.0863145	1
PKD2L1	2.06353	0.829174	2.9418	0.0863145	1
RPL31P12	2.06308	0.829051	2.94152	0.0863295	1
ENSG00000271427	2.06308	0.829051	2.94152	0.0863295	1
ENSG00000278383	2.06308	0.829051	2.94152	0.0863295	1
AOX3P	-2.02853	0.822249	2.94098	0.0863581	1
ENSG00000233825	-2.02853	0.822249	2.94098	0.0863581	1
MIR522	-2.02853	0.822249	2.94098	0.0863581	1
C17orf99	-2.02775	0.82213	2.93981	0.0864211	1
ENSG00000270317	-2.02775	0.82213	2.93981	0.0864211	1
FAM110C	2.65943	1.19011	2.93849	0.0864918	1
DBIL5P2	2.06102	0.828729	2.93841	0.0864956	1
ENSG00000258342	2.06063	0.82872	2.93743	0.0865484	1
PCGF6	2.15878	1.04817	2.936	0.0866251	1
ENSG00000258857	2.05856	0.828399	2.93433	0.0867148	1
SOWAHD	2.6628	1.88211	2.93416	0.0867239	1
Metazoa_SRP	2.64672	0.910039	2.93411	0.0867265	1
ENSG00000271344	-1.4562	1.40689	2.93291	0.086791	1
PSENEN	2.62935	0.90712	2.93246	0.0868152	1
APLP2	-2.84827	5.64094	2.92894	0.0870046	1
LINC01539	2.05525	0.827983	2.92863	0.0870215	1
DIO1	2.05376	0.827634	2.92724	0.087096	1
ACRV1	2.05376	0.827634	2.92724	0.087096	1
ENSG00000255216	2.05376	0.827634	2.92724	0.087096	1
ENSG00000278992	2.05376	0.827634	2.92724	0.087096	1
B3GAT3P1	2.0538	0.827649	2.92723	0.0870968	1
CCN2-AS1	2.0538	0.827649	2.92723	0.0870968	1
ENSG00000286652	2.05329	0.827674	2.92571	0.0871788	1
SNORA31	2.05329	0.827674	2.92571	0.0871788	1
ENSG00000213514	2.61392	0.90469	2.92567	0.087181	1
KIAA0408	2.0518	0.827325	2.92433	0.0872534	1
ENSG00000280430	2.05173	0.827328	2.92414	0.0872639	1
LINC01798	2.05133	0.827366	2.9228	0.0873363	1
FOCAD-AS1	2.05133	0.827366	2.9228	0.0873363	1
ENSG00000284615	2.04966	0.827006	2.92104	0.0874313	1
ENSG00000253286	2.04966	0.827006	2.92104	0.0874313	1
ENSG00000249001	-1.95913	1.96183	2.91972	0.0875029	1
LINC01002	2.04692	0.826562	2.91707	0.0876468	1
ENSG00000275632	2.60752	0.903652	2.9156	0.0877266	1
B3GAT1	2.04645	0.826603	2.91554	0.0877303	1
TEKT2	-2.0117	0.819719	2.91551	0.0877319	1
MIR3136	-2.0117	0.819719	2.91551	0.0877319	1
ENSG00000271414	-2.0117	0.819719	2.91551	0.0877319	1
TCEAL3	-2.0117	0.819719	2.91551	0.0877319	1
RPL29P19	-2.0117	0.819719	2.91551	0.0877319	1
INSYN2A	-2.0117	0.819719	2.91551	0.0877319	1
PRPH	-2.0117	0.819719	2.91551	0.0877319	1
CFAP73	-2.0117	0.819719	2.91551	0.0877319	1
ENSG00000279962	-2.0117	0.819719	2.91551	0.0877319	1
SIK1	-2.0117	0.819719	2.91551	0.0877319	1
NMBR	2.04635	0.82659	2.91536	0.0877401	1
PACERR	2.04485	0.826241	2.91398	0.0878147	1
SMG1P7	2.04485	0.826241	2.91398	0.0878147	1
IL1RL2	2.04248	0.825923	2.9101	0.0880267	1
TRNP1	2.04157	0.825839	2.90829	0.0881254	1
PCDHB17P	2.04157	0.825839	2.90829	0.0881254	1
ENSG00000243349	2.04157	0.825839	2.90829	0.0881254	1
RWDD3-DT	-1.9728	1.40176	2.90816	0.0881323	1
CYP7B1	1.65933	1.85789	2.90741	0.0881735	1
ENSG00000219023	-3.38984	1.07452	2.90651	0.0882225	1
ENSG00000244061	2.0395	0.825518	2.90521	0.088294	1
KLRC4	2.03759	0.825159	2.90286	0.0884226	1
ENSG00000280387	-1.81046	0.941804	2.9025	0.0884422	1
ENSG00000284717	2.41452	0.873161	2.89986	0.0885874	1
ENSG00000230628	2.03511	0.824828	2.8988	0.0886457	1
ANXA7	2.76745	2.66102	2.89669	0.0887617	1
ENSG00000232638	2.03314	0.824519	2.8959	0.088805	1
ENSG00000277368	2.03219	0.82442	2.89411	0.0889038	1
RPS3AP10	2.03069	0.824071	2.89276	0.0889783	1
THPO	2.03069	0.824071	2.89276	0.0889783	1
LINC01861	2.03069	0.824071	2.89276	0.0889783	1
ENSG00000289284	2.03069	0.824071	2.89276	0.0889783	1
ENSG00000272991	2.03069	0.824071	2.89276	0.0889783	1
MIR26A1	2.43221	0.875827	2.89145	0.0890507	1
ENSG00000286302	2.03021	0.824111	2.89122	0.0890634	1
EEF1A1P13	2.03021	0.824111	2.89122	0.0890634	1
STEAP1	1.81186	0.953253	2.88961	0.0891524	1
HOXD9	2.02825	0.823755	2.88869	0.0892034	1
SLC23A1	2.02825	0.823755	2.88869	0.0892034	1
ENSG00000255871	2.02825	0.823755	2.88869	0.0892034	1
LINC02138	2.02825	0.823755	2.88869	0.0892034	1
LINC01541	2.02825	0.823755	2.88869	0.0892034	1
ENSG00000289038	-3.47382	1.08305	2.88821	0.08923	1
DRC1	2.02617	0.823433	2.88562	0.0893734	1
NTS	2.02617	0.823433	2.88562	0.0893734	1
ENSG00000289617	2.02617	0.823433	2.88562	0.0893734	1
ENSG00000256616	2.02617	0.823433	2.88562	0.0893734	1
ENSG00000253168	-3.15083	3.5369	2.88427	0.0894487	1
C5orf49	2.02531	0.823347	2.88402	0.0894627	1
RNF128	2.16735	1.15728	2.88161	0.0895964	1
RNU2-6P	2.02323	0.823025	2.88095	0.089633	1
MIR3684	2.02282	0.823016	2.87996	0.089688	1
ENSG00000237429	2.02133	0.822666	2.87863	0.0897626	1
TMEM217	2.02133	0.822666	2.87863	0.0897626	1
ENSG00000255146	2.02133	0.822666	2.87863	0.0897626	1
ENSG00000247345	2.02085	0.822707	2.87708	0.0898486	1
GBP6	-1.99221	0.818044	2.87605	0.0899063	1
ENSG00000272864	-1.99221	0.818044	2.87605	0.0899063	1
ENSG00000287091	-1.99221	0.818044	2.87605	0.0899063	1
HAS2-AS1	-1.99221	0.818044	2.87605	0.0899063	1
ENSG00000257943	-1.99097	0.817852	2.87427	0.0900058	1
ENSG00000261208	-1.99097	0.817852	2.87427	0.0900058	1
DHRS4L2	-1.99097	0.817852	2.87427	0.0900058	1
LANCL3	2.36974	0.866231	2.87263	0.0900973	1
ENSG00000286256	-1.98974	0.81766	2.87249	0.0901054	1
PQBP1	2.14428	1.70768	2.87208	0.0901282	1
CBLN1	2.01593	0.821942	2.8699	0.0902504	1
PELP1-DT	2.01593	0.821942	2.8699	0.0902504	1
ENSG00000289471	-1.98661	0.817179	2.86797	0.0903588	1
ENSG00000248516	-2.03306	1.01376	2.86726	0.0903987	1
TMEM130	-1.98558	0.81702	2.86648	0.0904426	1
FUT6	-1.98435	0.816828	2.8647	0.0905425	1
ENSG00000289624	2.01195	0.821261	2.86454	0.0905518	1
OSTN	2.01049	0.821202	2.8612	0.0907395	1
ENSG00000236495	2.01049	0.821202	2.8612	0.0907395	1
LINC02335	2.01049	0.821202	2.8612	0.0907395	1
ENSG00000285747	2.01049	0.821202	2.8612	0.0907395	1
SHISA6	2.01049	0.821202	2.8612	0.0907395	1
LINC00524	-1.98101	0.816313	2.85991	0.0908127	1
IL24	2.009	0.820852	2.85988	0.0908141	1
ENSG00000251361	2.009	0.820852	2.85988	0.0908141	1
ENSG00000287558	2.009	0.820852	2.85988	0.0908141	1
RPS3AP44	2.009	0.820852	2.85988	0.0908141	1
SOD2P1	2.00851	0.820892	2.85834	0.0909015	1
BECN2	2.00851	0.820892	2.85834	0.0909015	1
P2RY10	2.00851	0.820892	2.85834	0.0909015	1
TCEA1P3	2.00851	0.820892	2.85834	0.0909015	1
P2RX5-TAX1BP3	2.00851	0.820892	2.85834	0.0909015	1
ENSG00000214942	-1.97895	0.815996	2.85693	0.090981	1
ENSG00000229021	1.87668	0.9685	2.85683	0.0909865	1
ACTR3C	-1.63006	0.931574	2.85651	0.091005	1
ENSG00000289578	1.86928	0.966636	2.85476	0.0911036	1
ENSG00000234396	2.00358	0.820127	2.85119	0.0913065	1
LHX9	2.00358	0.820127	2.85119	0.0913065	1
ENSG00000286819	2.00358	0.820127	2.85119	0.0913065	1
ZNF503	2.00358	0.820127	2.85119	0.0913065	1
RPL29P32	2.00358	0.820127	2.85119	0.0913065	1
DNAJB6P7	2.00254	0.819854	2.85049	0.0913461	1
ENSG00000249207	2.00254	0.819854	2.85049	0.0913461	1
ENSG00000235027	2.00254	0.819854	2.85049	0.0913461	1
FAM222A-AS1	2.00254	0.819854	2.85049	0.0913461	1
ENSG00000255670	2.00254	0.819854	2.85049	0.0913461	1
ENSG00000259195	2.00254	0.819854	2.85049	0.0913461	1
ENSG00000260162	2.00254	0.819854	2.85049	0.0913461	1
SMG1P2	2.00254	0.819854	2.85049	0.0913461	1
ENSG00000289107	2.00254	0.819854	2.85049	0.0913461	1
FLJ40194	2.00254	0.819854	2.85049	0.0913461	1
RPL24P2	2.00254	0.819854	2.85049	0.0913461	1
ENSG00000269043	2.00254	0.819854	2.85049	0.0913461	1
ENSG00000282863	-1.97395	0.815252	2.84959	0.0913974	1
ENSG00000287633	-1.97315	0.815133	2.84843	0.0914634	1
ENSG00000236792	-1.97315	0.815133	2.84843	0.0914634	1
ENSG00000284734	-1.97315	0.815133	2.84843	0.0914634	1
LINC00601	-1.97315	0.815133	2.84843	0.0914634	1
STRA8	2.56688	1.15735	2.84813	0.0914805	1
SNORD123	-1.97191	0.814941	2.84666	0.091564	1
CSGALNACT2P1	1.99958	0.819445	2.84585	0.0916101	1
LINC00494	1.99958	0.819445	2.84585	0.0916101	1
GAPDHP38	3.44469	1.07663	2.84468	0.0916768	1
ENSG00000278238	-1.96833	0.814386	2.84157	0.0918546	1
RNU6-1160P	-1.96754	0.814267	2.84041	0.0919209	1
LSM14A	-2.2995	0.854934	2.84028	0.0919279	1
ENSG00000289390	-1.9673	0.814228	2.84008	0.0919394	1
FEZF1-AS1	-1.9673	0.814228	2.84008	0.0919394	1
ENSG00000255188	-1.9673	0.814228	2.84008	0.0919394	1
ADAMTS17	-1.31358	2.6453	2.83981	0.0919551	1
ENSG00000287887	1.87339	1.2951	2.83919	0.0919909	1
INTS4P1	-2.58553	1.69128	2.8386	0.0920246	1
ENSG00000259345	-1.39525	3.53841	2.8359	0.0921792	1
PRRG3	-1.55879	3.16621	2.83455	0.0922565	1
SYNPR-AS1	1.99015	0.818038	2.83186	0.0924112	1
ENSG00000287804	1.99015	0.818038	2.83186	0.0924112	1
EEF1A1P29	1.99015	0.818038	2.83186	0.0924112	1
ENSG00000262038	1.99015	0.818038	2.83186	0.0924112	1
ENSG00000265713	1.99015	0.818038	2.83186	0.0924112	1
LINC01879	1.99015	0.818038	2.83186	0.0924112	1
ISL1-DT	2.0679	1.6746	2.82826	0.0926186	1
USP44	-1.78531	0.965768	2.82626	0.0927338	1
ENSG00000272831	-2.29912	1.31441	2.82491	0.0928119	1
ENSG00000286444	-1.95563	0.812458	2.82331	0.0929044	1
ENSG00000224628	-1.95563	0.812458	2.82331	0.0929044	1
ALG3P1	2.03897	1.03736	2.82324	0.0929088	1
LINC02196	-2.43126	1.75078	2.82276	0.0929366	1
ENSG00000272109	-1.95483	0.812338	2.82216	0.0929711	1
CENPUP1	-1.95483	0.812338	2.82216	0.0929711	1
ENSG00000288656	-1.95403	0.812218	2.82101	0.0930379	1
MRPL55	-2.67982	1.60867	2.81902	0.0931535	1
LINC02794	1.97771	0.816219	2.81331	0.0934854	1
KCNH6	2.06174	1.04551	2.81103	0.093618	1
CLEC4F	-1.8563	0.978739	2.80955	0.0937044	1
ENSG00000288957	1.9128	1.14553	2.80864	0.0937578	1
ENSG00000279098	-2.25836	1.4112	2.80472	0.093987	1
CYP3A43	1.97519	0.817064	2.79972	0.094281	1
TBC1D8B	1.97519	0.817064	2.79972	0.094281	1
ENOX2	1.97519	0.817064	2.79972	0.094281	1
XIAPP1	1.97519	0.817064	2.79972	0.094281	1
LINC01167	1.97519	0.817064	2.79972	0.094281	1
DPY19L2P3	2.03925	1.21201	2.79911	0.0943168	1
ENSG00000241593	2.88684	1.93086	2.7975	0.0944114	1
TRAV21	-1.93761	0.809795	2.79723	0.0944273	1
ENSG00000285535	1.97319	0.816753	2.79687	0.0944483	1
RFX5-AS1	1.96524	0.814399	2.79483	0.0945688	1
UGT1A1	1.96524	0.814399	2.79483	0.0945688	1
TUBA4A	1.96524	0.814399	2.79483	0.0945688	1
POLR2MP1	1.96524	0.814399	2.79483	0.0945688	1
ENSG00000245317	1.96524	0.814399	2.79483	0.0945688	1
MIR1277	1.96524	0.814399	2.79483	0.0945688	1
ENSG00000256995	1.96524	0.814399	2.79483	0.0945688	1
RNU7-40P	1.96524	0.814399	2.79483	0.0945688	1
ENSG00000259775	1.96524	0.814399	2.79483	0.0945688	1
ENSG00000259594	1.96524	0.814399	2.79483	0.0945688	1
ENSG00000262869	1.96524	0.814399	2.79483	0.0945688	1
ENSG00000269388	1.96524	0.814399	2.79483	0.0945688	1
ENSG00000183308	1.97118	0.816443	2.79403	0.0946158	1
PSD2	1.97118	0.816443	2.79403	0.0946158	1
SSBL5P	1.97118	0.816443	2.79403	0.0946158	1
ENSG00000234378	-2.14283	2.31017	2.79035	0.0948334	1
VTI1BP1	1.96819	0.815986	2.78979	0.0948667	1
ENSG00000260473	-1.61016	0.938419	2.78805	0.0949699	1
ZNF497-AS1	1.96618	0.815676	2.78695	0.0950347	1
ANKRD2	1.96607	0.815663	2.78678	0.0950453	1
STAG3L5P-PVRIG2P-PILRB	2.29964	0.855952	2.78193	0.0953332	1
ENSG00000236045	1.96118	0.814908	2.77989	0.0954547	1
ENSG00000249061	1.96118	0.814908	2.77989	0.0954547	1
APOE	2.06991	1.75762	2.77743	0.0956015	1
INSL3	-1.69268	1.08033	2.77503	0.0957451	1
ENSG00000251613	-1.92113	0.807369	2.7736	0.0958307	1
ENSG00000260671	-1.92113	0.807369	2.7736	0.0958307	1
HERC2P7	-2.26039	1.96985	2.76988	0.0960535	1
RAB11AP1	1.95157	0.813481	2.76605	0.0962836	1
CCDC92B	1.95157	0.813481	2.76605	0.0962836	1
RNU6-107P	1.94955	0.813171	2.76323	0.0964531	1
FOXCUT	1.94955	0.813171	2.76323	0.0964531	1
FGA	3.39332	1.0679	2.76238	0.0965047	1
LDOC1	2.45444	1.12688	2.76121	0.0965752	1
ENSG00000287747	1.94454	0.812402	2.75622	0.0968772	1
ENSG00000250746	-2.4912	1.43191	2.75335	0.0970508	1
ENSG00000272986	1.94241	0.812078	2.75323	0.0970581	1
MMP12	-3.54742	1.47093	2.75259	0.0970971	1
VPS26BP1	-2.44699	1.11369	2.75109	0.0971884	1
ENSG00000261610	-1.6017	0.943515	2.74861	0.097339	1
GINM1	-1.93779	1.41647	2.74671	0.0974547	1
DISC1FP1	-1.84754	1.26726	2.74407	0.0976157	1
ENSG00000267550	1.63173	1.34585	2.74111	0.0977967	1
MSL3P1	-1.88907	0.994168	2.73442	0.098207	1
KLF17	1.92783	0.809893	2.7327	0.0983132	1
OR51R1P	1.92783	0.809893	2.7327	0.0983132	1
ENSG00000282772	1.92783	0.809893	2.7327	0.0983132	1
IRS4	1.92728	0.809933	2.73111	0.0984107	1
FLT3	1.92728	0.809933	2.73111	0.0984107	1
SNORA22B	1.90595	0.972774	2.72742	0.0986387	1
C3orf20	1.39637	1.45033	2.72553	0.0987551	1
ENSG00000253768	1.92225	0.809164	2.72416	0.0988403	1
ENSG00000253844	1.92225	0.809164	2.72416	0.0988403	1
XKRX	2.93024	1.27878	2.72008	0.0990929	1
LINC02328	-1.69453	1.98867	2.7062	0.0999588	1
USP6	1.68407	2.4306	2.70546	0.100005	1
PTPRD-AS1	2.07478	1.68505	2.70443	0.10007	1
C9orf129	-2.15295	2.21844	2.70236	0.1002	1
ENSG00000253706	1.50377	2.07406	2.70194	0.100227	1
ENSG00000288847	1.92651	1.14236	2.70091	0.100291	1
ENSG00000234406	1.90547	0.806651	2.70084	0.100295	1
MIR521-1	-3.14884	1.56934	2.69887	0.100419	1
HTR5BP	1.89577	0.805234	2.68727	0.101153	1
ENSG00000239991	1.89577	0.805234	2.68727	0.101153	1
ENSG00000260345	1.89577	0.805234	2.68727	0.101153	1
GPR18	-1.86421	0.800312	2.68425	0.101345	1
ENSG00000259084	-1.86421	0.800312	2.68425	0.101345	1
MTCYBP32	2.90155	1.27051	2.68378	0.101375	1
SH2D2A	-1.86294	0.800119	2.68255	0.101453	1
ENSG00000236180	-1.86294	0.800119	2.68255	0.101453	1
ENSG00000234647	-1.86294	0.800119	2.68255	0.101453	1
LINC02406	-1.86294	0.800119	2.68255	0.101453	1
MRPL40P1	-1.86294	0.800119	2.68255	0.101453	1
TSNAXIP1	-1.86294	0.800119	2.68255	0.101453	1
PCDH7	1.75987	1.24371	2.68232	0.101468	1
DMKN	1.44215	1.39491	2.67819	0.101732	1
ARPC1A	-1.85739	0.79928	2.67513	0.101927	1
ENSG00000286717	-1.85739	0.79928	2.67513	0.101927	1
LINC02275	-1.80166	1.15238	2.67509	0.10193	1
DNLZ	1.50957	2.06805	2.67506	0.101931	1
PAPLN-AS1	-1.47679	1.49552	2.67009	0.10225	1
LINC01657	1.88299	0.803404	2.66925	0.102304	1
ENSG00000275672	1.88299	0.803404	2.66925	0.102304	1
ANKRD26P1	-2.07403	0.988545	2.6673	0.10243	1
DCAF4	-1.31635	6.15469	2.6664	0.102488	1
ZFP90	-1.35829	5.5984	2.66394	0.102646	1
ENSG00000261222	1.99648	1.0212	2.66102	0.102835	1
GGNBP2	-3.31465	1.0431	2.65909	0.102959	1
CYS1	-1.8454	0.797497	2.65903	0.102964	1
ENSG00000288065	-1.8454	0.797497	2.65903	0.102964	1
ENSG00000286535	-1.8454	0.797497	2.65903	0.102964	1
DDN	-1.8454	0.797497	2.65903	0.102964	1
PATL2	-1.8454	0.797497	2.65903	0.102964	1
ENSG00000286492	-1.84458	0.797377	2.65792	0.103035	1
LINC02384	1.71871	1.27238	2.65467	0.103246	1
PURPL	-1.39855	2.34647	2.64828	0.103662	1
IBA57-DT	3.2909	1.03838	2.6462	0.103798	1
POF1B	1.77757	3.3009	2.63997	0.104205	1
RAD17P1	-1.82769	0.794935	2.63505	0.104529	1
RPS7P11	-1.82769	0.794935	2.63505	0.104529	1
RN7SL396P	-1.7382	0.956451	2.63502	0.104531	1
MSL1	2.76555	3.26198	2.63426	0.104581	1
TMED6	1.71171	0.96142	2.62442	0.105231	1
GUCY2F	1.91105	1.48856	2.62382	0.105271	1
PLAC9	-2.60923	1.88586	2.62297	0.105327	1
MYO16	-2.10121	1.36712	2.62118	0.105446	1
RPL37P6	3.30164	1.04066	2.6107	0.106145	1
U3	1.8457	0.79922	2.60913	0.10625	1
ENSG00000272447	1.8457	0.79922	2.60913	0.10625	1
ENSG00000259397	1.8457	0.79922	2.60913	0.10625	1
FAM118A	-2.14564	7.38721	2.60907	0.106254	1
TSSC2	1.88956	1.28107	2.60805	0.106322	1
ENSG00000278388	1.84364	0.798907	2.60642	0.106432	1
ENSG00000287466	1.84364	0.798907	2.60642	0.106432	1
ENSG00000258021	1.84364	0.798907	2.60642	0.106432	1
NOX4	-1.66685	2.2265	2.60628	0.106441	1
PURG	1.55186	0.933432	2.6059	0.106467	1
SLC5A4	-2.91785	1.24877	2.60399	0.106595	1
ARMH4	-1.36014	5.46483	2.60133	0.106774	1
ENSG00000267632	3.25675	1.03434	2.60115	0.106786	1
SUSD5	-1.27535	1.6119	2.60004	0.106861	1
CFAP99	1.8385	0.798134	2.59968	0.106885	1
MICOS10P4	1.8385	0.798134	2.59968	0.106885	1
GNAQP1	1.83631	0.797807	2.59682	0.107079	1
C2orf81	1.83631	0.797807	2.59682	0.107079	1
RN7SKP23	1.83631	0.797807	2.59682	0.107079	1
PFN2	-1.69099	2.86275	2.59547	0.10717	1
TSPAN8	1.8603	2.20864	2.59413	0.10726	1
RSPH4A	1.55421	0.936794	2.58877	0.107624	1
PGDP1	-2.23565	1.07373	2.58692	0.107749	1
MIR485	1.82136	0.795607	2.57708	0.108422	1
ENSG00000259760	1.82136	0.795607	2.57708	0.108422	1
ENSG00000247324	1.82136	0.795607	2.57708	0.108422	1
HMSD	1.82136	0.795607	2.57708	0.108422	1
ENSG00000267130	1.82136	0.795607	2.57708	0.108422	1
COX7CP1	2.81479	1.23044	2.56784	0.109057	1
ENSG00000248752	-1.48381	1.25263	2.56663	0.10914	1
LINC02458	2.3566	1.11211	2.56624	0.109167	1
ENSG00000289709	1.7435	0.973252	2.56479	0.109267	1
ENSG00000242068	2.2264	1.46147	2.56475	0.10927	1
MOB4P1	1.81145	0.794182	2.56391	0.109328	1
ENSG00000286011	1.81145	0.794182	2.56391	0.109328	1
LINC01269	1.81145	0.794182	2.56391	0.109328	1
TPSP2	1.80884	1.42773	2.55885	0.109678	1
CRCT1	2.00288	1.21309	2.55532	0.109923	1
ENSG00000270035	1.79837	0.792341	2.54642	0.110545	1
GRK2	-3.45566	3.23133	2.54471	0.110664	1
TMEM95	-1.8243	0.986223	2.54276	0.110801	1
SSTR2	1.77236	1.14849	2.54166	0.110878	1
ATP6V0D1	3.27311	2.5094	2.53929	0.111045	1
DPY19L1P2	-1.53793	2.15265	2.53874	0.111084	1
SLC9A7P1	-1.65308	1.7124	2.53434	0.111394	1
ENSG00000238142	1.2831	2.44897	2.53318	0.111476	1
SPRN	-1.88749	1.0025	2.53169	0.111581	1
ENSG00000289201	-2.36056	1.09165	2.53166	0.111582	1
MIR181A2HG	-1.28592	3.09505	2.52941	0.111742	1
CD3G	1.93609	1.61821	2.52615	0.111973	1
EFCAB5	1.83745	0.997666	2.5191	0.112475	1
ENSG00000272267	-1.7517	1.21007	2.51492	0.112774	1
TBX15	-1.87742	1.00252	2.51232	0.112959	1
EMBP1	2.19145	1.01689	2.50672	0.113362	1
KRT18P26	-1.73153	0.782418	2.50049	0.113811	1
CHAC2	-1.73153	0.782418	2.50049	0.113811	1
CROCC2	-1.73153	0.782418	2.50049	0.113811	1
PSMC1P11	-1.73153	0.782418	2.50049	0.113811	1
ZBTB9	-1.73153	0.782418	2.50049	0.113811	1
ARF4P1	-1.73153	0.782418	2.50049	0.113811	1
SRSF3P1	-1.73153	0.782418	2.50049	0.113811	1
ENSG00000287668	-1.73153	0.782418	2.50049	0.113811	1
LINC01134	1.22397	1.91247	2.49808	0.113985	1
LINC02679	2.27178	1.07525	2.49537	0.114182	1
LYPD6B	-1.7294	0.943086	2.4796	0.115332	1
DELEC1	-1.721	0.941003	2.47848	0.115413	1
ENSG00000286072	2.24083	1.62784	2.47701	0.115521	1
MIR1185-2	3.04736	0.985314	2.47542	0.115638	1
SLC30A6-DT	-1.58424	1.08344	2.4744	0.115714	1
ENSG00000256034	-2.19901	1.01262	2.47348	0.115781	1
DCAF10	-1.80982	5.44037	2.46292	0.116562	1
ENSG00000273816	2.18696	1.06862	2.45778	0.116944	1
ENSG00000260862	1.41869	1.04313	2.44067	0.118226	1
POTEE	-3.16878	1.00858	2.43883	0.118365	1
ENSG00000263080	-1.63991	1.2049	2.43877	0.118369	1
RBMX2	1.97023	1.87201	2.4375	0.118465	1
ATP8A2	1.61669	3.68332	2.43149	0.118919	1
ENSG00000286363	-1.59733	1.09242	2.42788	0.119194	1
EEF1A1P19	-2.59583	2.35876	2.42736	0.119234	1
ENSG00000259946	1.71147	0.78121	2.42679	0.119277	1
ENSG00000286883	1.71147	0.78121	2.42679	0.119277	1
ENSG00000273077	1.71147	0.78121	2.42679	0.119277	1
ENSG00000260653	1.71147	0.78121	2.42679	0.119277	1
KRT18P68	1.71147	0.78121	2.42679	0.119277	1
C9orf163	1.71147	0.78121	2.42679	0.119277	1
ENSG00000273628	1.71147	0.78121	2.42679	0.119277	1
TRAV12-3	1.71147	0.78121	2.42679	0.119277	1
HEATR6-DT	1.71147	0.78121	2.42679	0.119277	1
ENSG00000223563	1.71147	0.78121	2.42679	0.119277	1
MRAP-AS1	1.71147	0.78121	2.42679	0.119277	1
NACA3P	-3.14231	1.00333	2.42623	0.11932	1
PAX5	1.81709	0.987701	2.42426	0.11947	1
ANGPT4	2.18138	1.20396	2.41914	0.119861	1
RPS2P32	-2.77024	2.45923	2.41636	0.120073	1
HTR2C	-3.14237	1.00333	2.40957	0.120595	1
ENSG00000248994	1.84693	1.16389	2.40909	0.120633	1
ST18	-1.63541	1.74956	2.40822	0.120699	1
ENSG00000260390	-1.87935	0.954323	2.40603	0.120868	1
PPARGC1A	1.78837	1.26868	2.40579	0.120887	1
ENSG00000270038	-2.58179	1.31375	2.40145	0.121223	1
ENSG00000227083	1.76358	1.10285	2.40068	0.121283	1
PNMA5	2.18518	1.26466	2.39934	0.121386	1
ENSG00000250284	2.23318	1.08007	2.39681	0.121583	1
ENSG00000288971	1.78402	1.97216	2.39467	0.121749	1
SHISAL2A	1.78053	0.984048	2.39355	0.121837	1
ENSG00000251999	2.23994	1.26257	2.39138	0.122006	1
FOXB1	1.78742	0.986104	2.38697	0.12235	1
WDR17	2.00115	0.976751	2.38495	0.122509	1
ENSG00000259723	-1.64751	1.607	2.38461	0.122536	1
ZNF442	-1.68238	1.74982	2.38365	0.122611	1
RPL27AP5	-1.55178	1.21007	2.38364	0.122612	1
ENSG00000253389	1.56536	1.22929	2.37522	0.123274	1
ENSG00000279667	-2.06743	1.02631	2.37349	0.123411	1
RN7SL172P	-1.29984	1.98106	2.37094	0.123613	1
CD300H	1.36763	1.24693	2.37002	0.123685	1
KCTD5P1	1.6192	1.11588	2.36735	0.123897	1
MKRN4P	2.48658	3.11467	2.36724	0.123906	1
ENSG00000284669	-1.66084	1.0667	2.36291	0.12425	1
MIR6083	-2.14743	1.039	2.36288	0.124252	1
CYP2W1	2.20651	1.06711	2.35885	0.124574	1
ENSG00000255165	-1.60089	1.105	2.3581	0.124634	1
RPS15AP38	3.12954	1.00115	2.35694	0.124727	1
ERH	-1.60329	1.44074	2.35594	0.124806	1
ENSG00000286039	2.15283	1.32444	2.35325	0.125022	1
ZNF66	-3.08519	0.992169	2.3515	0.125163	1
MAOA	2.55755	6.26883	2.34704	0.125521	1
LYNX1	1.8844	2.7081	2.34619	0.125589	1
LINC00513	2.10927	1.19035	2.33617	0.1264	1
GTF3C2-AS2	-2.59492	1.58895	2.33296	0.12666	1
WASF4P	-2.29511	1.48079	2.33052	0.12686	1
ENSG00000271253	-1.55179	0.929639	2.33002	0.1269	1
ENSG00000287218	-1.53236	1.06205	2.32662	0.127178	1
TFAP2E	1.67358	1.08249	2.32522	0.127292	1
PNPLA3	2.15784	1.3204	2.32248	0.127517	1
FJX1	2.11954	1.4164	2.31411	0.128205	1
VGLL1	3.66425	6.35132	2.31409	0.128206	1
ENSG00000212567	-1.95147	0.967402	2.31401	0.128213	1
ENSG00000235852	1.715	1.27034	2.31308	0.12829	1
MIR6075	3.04756	0.985314	2.30888	0.128637	1
FBXO27	1.63781	3.07021	2.30452	0.128998	1
ENSG00000286194	2.00297	1.16172	2.30213	0.129197	1
ENSG00000173867	-1.62302	0.942573	2.30022	0.129355	1
CA15P1	-1.65261	0.948809	2.29992	0.129381	1
ZSCAN23	1.3955	2.79112	2.29032	0.130183	1
COX4I2	-3.05675	3.11011	2.29004	0.130207	1
NDUFAF4P3	2.51096	1.75049	2.28943	0.130258	1
TPT1P4	-2.9511	0.963339	2.28866	0.130323	1
ENSG00000280367	-2.14798	2.11552	2.28832	0.130351	1
NKAPL	1.6694	1.06992	2.28401	0.130714	1
RPL13P12	-2.97203	0.967064	2.28354	0.130753	1
ST13P18	-2.97798	0.968123	2.27687	0.131317	1
ENSG00000284879	3.04761	0.985314	2.27183	0.131744	1
ENSG00000258464	-1.6643	0.956108	2.27044	0.131863	1
ENSG00000258385	-1.8821	1.45139	2.26826	0.132048	1
ENSG00000289439	1.66504	1.25144	2.2648	0.132344	1
ENSG00000225605	-1.82072	0.941147	2.2575	0.132968	1
ENSG00000239969	-2.83106	1.74317	2.2523	0.133416	1
ENSG00000254990	-1.59651	0.945546	2.24464	0.134078	1
TROAP-AS1	-2.53412	1.12827	2.24412	0.134123	1
ENSG00000203825	-1.67993	0.788683	2.2439	0.134143	1
IMPDH1P10	-1.67993	0.788683	2.2439	0.134143	1
AGBL5-AS1	-1.67993	0.788683	2.2439	0.134143	1
PRMT5P1	-1.67993	0.788683	2.2439	0.134143	1
ENSG00000219559	-1.67993	0.788683	2.2439	0.134143	1
KRT18P22	-1.67993	0.788683	2.2439	0.134143	1
TRDN-AS1	-1.67993	0.788683	2.2439	0.134143	1
CALN1	-1.67993	0.788683	2.2439	0.134143	1
BRAFP1	-1.67993	0.788683	2.2439	0.134143	1
STAG2-AS1	-1.67993	0.788683	2.2439	0.134143	1
RPS3AP32	-1.67993	0.788683	2.2439	0.134143	1
AQP7P1	-1.67993	0.788683	2.2439	0.134143	1
PA2G4P6	-1.67993	0.788683	2.2439	0.134143	1
LINC01474	-1.67993	0.788683	2.2439	0.134143	1
ENSG00000228417	-1.67993	0.788683	2.2439	0.134143	1
ENSG00000234589	-1.67993	0.788683	2.2439	0.134143	1
ENSG00000287274	-1.67993	0.788683	2.2439	0.134143	1
CSPG4P5	-1.67993	0.788683	2.2439	0.134143	1
ENSG00000259468	-1.67993	0.788683	2.2439	0.134143	1
ENSG00000274367	-1.67993	0.788683	2.2439	0.134143	1
ENSG00000279815	-1.67993	0.788683	2.2439	0.134143	1
ENSG00000278532	-1.67993	0.788683	2.2439	0.134143	1
ENSG00000237464	-1.67993	0.788683	2.2439	0.134143	1
CYP4F29P	-1.67993	0.788683	2.2439	0.134143	1
ENSG00000286714	-1.67849	0.788488	2.24216	0.134293	1
ENSG00000283041	-1.67849	0.788488	2.24216	0.134293	1
LINC02345	-1.67849	0.788488	2.24216	0.134293	1
GAPDHP35	-1.67849	0.788488	2.24216	0.134293	1
PPP1R27	-1.67849	0.788488	2.24216	0.134293	1
HSPB9	-1.67849	0.788488	2.24216	0.134293	1
HNRNPA1P10	-1.67849	0.788488	2.24216	0.134293	1
CCR2	1.78774	2.28059	2.24142	0.134357	1
TTLL7-IT1	-1.67706	0.788293	2.24043	0.134444	1
MIR181A1	-1.67706	0.788293	2.24043	0.134444	1
RN7SL574P	-1.67706	0.788293	2.24043	0.134444	1
ENSG00000289612	-1.67706	0.788293	2.24043	0.134444	1
LINC02019	-1.67706	0.788293	2.24043	0.134444	1
NMNAT1P3	-1.67706	0.788293	2.24043	0.134444	1
MIR5092	-1.67706	0.788293	2.24043	0.134444	1
ENSG00000251535	-1.67706	0.788293	2.24043	0.134444	1
UBE2CP3	-1.67706	0.788293	2.24043	0.134444	1
ENSG00000286577	-1.67706	0.788293	2.24043	0.134444	1
ENSG00000279584	-1.67706	0.788293	2.24043	0.134444	1
KRT18P45	-1.67706	0.788293	2.24043	0.134444	1
HNRNPA1P12	-1.67706	0.788293	2.24043	0.134444	1
ENSG00000234763	-1.67706	0.788293	2.24043	0.134444	1
CHTF8P1	-1.67706	0.788293	2.24043	0.134444	1
ENSG00000254180	-1.67706	0.788293	2.24043	0.134444	1
RNA5SP280	-1.67706	0.788293	2.24043	0.134444	1
CYP4F26P	-1.67706	0.788293	2.24043	0.134444	1
GPS2P1	-1.67706	0.788293	2.24043	0.134444	1
LINC02713	-1.67706	0.788293	2.24043	0.134444	1
Y_RNA	-1.67706	0.788293	2.24043	0.134444	1
OR52A1	-1.67706	0.788293	2.24043	0.134444	1
BUD13-DT	-1.67706	0.788293	2.24043	0.134444	1
ENSG00000288833	-1.67706	0.788293	2.24043	0.134444	1
RPS15AP5	-1.67706	0.788293	2.24043	0.134444	1
ENSG00000286409	-1.67706	0.788293	2.24043	0.134444	1
ENSG00000269938	-1.67706	0.788293	2.24043	0.134444	1
AP1G2-AS1	-1.67706	0.788293	2.24043	0.134444	1
ENSG00000260600	-1.67706	0.788293	2.24043	0.134444	1
ENSG00000271743	1.34332	1.67659	2.24011	0.134471	1
ENSG00000279599	1.86844	1.17702	2.23663	0.134774	1
GBX2	-1.67343	0.787803	2.23601	0.134828	1
ENSG00000236452	-1.67343	0.787803	2.23601	0.134828	1
LINC02364	-1.67343	0.787803	2.23601	0.134828	1
MIR548B	-1.67343	0.787803	2.23601	0.134828	1
ENSG00000224988	-1.67343	0.787803	2.23601	0.134828	1
ENSG00000255446	-1.67343	0.787803	2.23601	0.134828	1
ACTN3	-1.67343	0.787803	2.23601	0.134828	1
RLBP1	-1.67343	0.787803	2.23601	0.134828	1
ENSG00000275417	-1.67343	0.787803	2.23601	0.134828	1
ENSG00000258674	-1.67343	0.787803	2.23601	0.134828	1
KRTAP27-1	-1.67343	0.787803	2.23601	0.134828	1
RNA5SP434	-2.9782	0.968123	2.2359	0.134838	1
RABGAP1L-AS1	-1.67223	0.787641	2.23456	0.134955	1
LINC02038	-1.67223	0.787641	2.23456	0.134955	1
MYOZ3-AS1	-1.67223	0.787641	2.23456	0.134955	1
MAGEA1	-1.67223	0.787641	2.23456	0.134955	1
FLJ42969	-1.67223	0.787641	2.23456	0.134955	1
ENSG00000234460	-1.67223	0.787641	2.23456	0.134955	1
USP2-AS1	-1.67223	0.787641	2.23456	0.134955	1
OR6A2	-1.67223	0.787641	2.23456	0.134955	1
LINC01553	-1.67223	0.787641	2.23456	0.134955	1
ENSG00000276846	-1.67223	0.787641	2.23456	0.134955	1
ENSG00000279080	-1.67223	0.787641	2.23456	0.134955	1
UMODL1-AS1	-1.67223	0.787641	2.23456	0.134955	1
RASA4CP	-1.67199	0.787608	2.23429	0.134979	1
CBWD3	-1.67199	0.787608	2.23429	0.134979	1
RERG-AS1	-1.67199	0.787608	2.23429	0.134979	1
ENSG00000224647	-1.67199	0.787608	2.23429	0.134979	1
ENSG00000262413	-1.67199	0.787608	2.23429	0.134979	1
SIGLEC10-AS1	-1.67199	0.787608	2.23429	0.134979	1
PTMAP5	3.00004	0.976354	2.23352	0.135046	1
GUCY2EP	-1.45955	1.15728	2.23289	0.135101	1
MYBPHL	-1.67079	0.787446	2.23283	0.135106	1
NRXN1	-1.67079	0.787446	2.23283	0.135106	1
ENSG00000249522	-1.67079	0.787446	2.23283	0.135106	1
LINC01513	-1.67079	0.787446	2.23283	0.135106	1
ATP6V1G1P5	-1.67079	0.787446	2.23283	0.135106	1
GHET1	-1.67079	0.787446	2.23283	0.135106	1
MIR1322	-1.67079	0.787446	2.23283	0.135106	1
ALG1L10P	-1.67079	0.787446	2.23283	0.135106	1
ABHD12B	-1.67079	0.787446	2.23283	0.135106	1
ENSG00000282951	-1.67079	0.787446	2.23283	0.135106	1
BUB1B-PAK6	-2.55966	1.15643	2.23031	0.135326	1
OR6N1	-1.66692	0.786922	2.22816	0.135515	1
LINC02017	-1.66692	0.786922	2.22816	0.135515	1
UBE2V1P2	-1.66692	0.786922	2.22816	0.135515	1
NDUFB4P12	-1.66692	0.786922	2.22816	0.135515	1
PPM1K-DT	-1.66692	0.786922	2.22816	0.135515	1
ENSG00000272485	-1.66692	0.786922	2.22816	0.135515	1
ENSG00000270661	-1.66692	0.786922	2.22816	0.135515	1
RSPH10B	-1.66692	0.786922	2.22816	0.135515	1
RSPH10B2	-1.66692	0.786922	2.22816	0.135515	1
PMS2P7	-1.66692	0.786922	2.22816	0.135515	1
ENSG00000228427	-1.66692	0.786922	2.22816	0.135515	1
RNU7-59P	-1.66692	0.786922	2.22816	0.135515	1
LINC01001	-1.66692	0.786922	2.22816	0.135515	1
ENSG00000285529	-1.66692	0.786922	2.22816	0.135515	1
LINC01154	-1.66692	0.786922	2.22816	0.135515	1
ENSG00000258554	-1.66692	0.786922	2.22816	0.135515	1
LINC02351	-1.66692	0.786922	2.22816	0.135515	1
CASP16P	-1.66692	0.786922	2.22816	0.135515	1
ENSG00000289222	-1.66692	0.786922	2.22816	0.135515	1
ENSG00000272461	-1.66692	0.786922	2.22816	0.135515	1
ENSG00000264693	-1.66692	0.786922	2.22816	0.135515	1
TRAC	1.34506	2.39837	2.22772	0.135554	1
ENSG00000233884	2.25425	1.47049	2.22681	0.135634	1
GPR88	-1.66572	0.78676	2.22671	0.135643	1
ENSG00000288925	-1.66572	0.78676	2.22671	0.135643	1
BBIP1P1	-1.66572	0.78676	2.22671	0.135643	1
MIR584	-1.66572	0.78676	2.22671	0.135643	1
SNORD116-11	-1.66572	0.78676	2.22671	0.135643	1
ENSG00000286973	-1.66572	0.78676	2.22671	0.135643	1
ENSG00000267713	-1.66572	0.78676	2.22671	0.135643	1
LINC00159	-1.66572	0.78676	2.22671	0.135643	1
WBP4	2.26138	1.726	2.22665	0.135648	1
RGS17	1.88827	1.13914	2.22526	0.13577	1
ENSG00000285923	-1.66452	0.786599	2.22526	0.13577	1
ENSG00000227047	-1.66452	0.786599	2.22526	0.13577	1
LDHAP7	-1.66452	0.786599	2.22526	0.13577	1
RNU6-268P	-1.66452	0.786599	2.22526	0.13577	1
MIR4802	-1.66452	0.786599	2.22526	0.13577	1
ENSG00000286205	-1.66452	0.786599	2.22526	0.13577	1
OR7H2P	-1.66452	0.786599	2.22526	0.13577	1
ENSG00000260673	-1.66452	0.786599	2.22526	0.13577	1
LINC02534	-1.66452	0.786599	2.22526	0.13577	1
HLA-DRB6	-1.66452	0.786599	2.22526	0.13577	1
ENSG00000188365	-1.66452	0.786599	2.22526	0.13577	1
TBCAP1	-1.66452	0.786599	2.22526	0.13577	1
SLC25A5P8	-1.66452	0.786599	2.22526	0.13577	1
ENSG00000197254	-1.66452	0.786599	2.22526	0.13577	1
H3P34	-1.66452	0.786599	2.22526	0.13577	1
MS4A13	-1.66452	0.786599	2.22526	0.13577	1
ENSG00000254632	-1.66452	0.786599	2.22526	0.13577	1
OR52A5	-1.66452	0.786599	2.22526	0.13577	1
ENSG00000270039	-1.66452	0.786599	2.22526	0.13577	1
PPP1R26P1	-1.66452	0.786599	2.22526	0.13577	1
ENSG00000258657	-1.66452	0.786599	2.22526	0.13577	1
RBM17P4	-1.66452	0.786599	2.22526	0.13577	1
ENSG00000259286	-1.66452	0.786599	2.22526	0.13577	1
ENSG00000276754	-1.66452	0.786599	2.22526	0.13577	1
ENSG00000236387	-1.66452	0.786599	2.22526	0.13577	1
ENSG00000287213	-1.66452	0.786599	2.22526	0.13577	1
AIMP1P1	-1.66452	0.786599	2.22526	0.13577	1
NASPP1	1.94636	0.970615	2.22339	0.135935	1
ENSG00000289544	1.51736	0.921603	2.21821	0.136391	1
LINC01258	-1.65867	0.785842	2.21801	0.136408	1
RPL5P12	-1.65867	0.785842	2.21801	0.136408	1
ENSG00000249761	-1.65867	0.785842	2.21801	0.136408	1
NPM1P10	-1.65867	0.785842	2.21801	0.136408	1
ACTG1P9	-1.65867	0.785842	2.21801	0.136408	1
NWD1	-1.65867	0.785842	2.21801	0.136408	1
SNX10-AS1	1.70256	1.49449	2.21789	0.136419	1
CFL1P6	-1.65774	0.78572	2.21687	0.136509	1
PODXL2	-1.65774	0.78572	2.21687	0.136509	1
SAR1AP3	-1.65774	0.78572	2.21687	0.136509	1
ENSG00000286511	-1.65774	0.78572	2.21687	0.136509	1
ENSG00000286362	-1.65774	0.78572	2.21687	0.136509	1
ENSG00000250685	-1.65774	0.78572	2.21687	0.136509	1
LRRC37B	-1.65774	0.78572	2.21687	0.136509	1
ENSG00000288923	-1.65774	0.78572	2.21687	0.136509	1
LINC02560	-1.65774	0.78572	2.21687	0.136509	1
ERICH6	1.50131	1.1886	2.21672	0.136522	1
RPS21P1	-1.65723	0.785647	2.2163	0.13656	1
LINC02613	-1.65723	0.785647	2.2163	0.13656	1
DLX2	-1.65723	0.785647	2.2163	0.13656	1
ENSG00000240477	-1.65723	0.785647	2.2163	0.13656	1
LINC02485	-1.65723	0.785647	2.2163	0.13656	1
SPATA4	-1.65723	0.785647	2.2163	0.13656	1
MAPRE1P1	-1.65723	0.785647	2.2163	0.13656	1
ENSG00000267250	-1.65723	0.785647	2.2163	0.13656	1
ENSG00000286326	-1.65723	0.785647	2.2163	0.13656	1
ENSG00000225720	-1.65723	0.785647	2.2163	0.13656	1
ENSG00000280382	-2.97237	0.967064	2.21585	0.1366	1
ENSG00000241860	-2.97238	0.967064	2.21579	0.136605	1
MIR4280	-1.6563	0.785525	2.21516	0.136661	1
ENSG00000213386	-1.6563	0.785525	2.21516	0.136661	1
PCOLCE-AS1	-1.6563	0.785525	2.21516	0.136661	1
NYX	-1.6563	0.785525	2.21516	0.136661	1
OR7E11P	-1.6563	0.785525	2.21516	0.136661	1
HIGD1AP10	-1.6563	0.785525	2.21516	0.136661	1
FRAT2	-1.6563	0.785525	2.21516	0.136661	1
ENSG00000256986	-1.6563	0.785525	2.21516	0.136661	1
ENSG00000276972	-1.6563	0.785525	2.21516	0.136661	1
CKMT1B	-1.6563	0.785525	2.21516	0.136661	1
ENSG00000262147	-1.6563	0.785525	2.21516	0.136661	1
ENSG00000287470	-1.6563	0.785525	2.21516	0.136661	1
KLHDC10	1.49026	6.27589	2.2132	0.136834	1
ENSG00000278698	-1.65955	0.963207	2.21241	0.136904	1
Vault	-1.629	0.956601	2.21097	0.137033	1
GSTM5	-1.65215	0.784961	2.21022	0.137099	1
ENSG00000232719	-1.65215	0.784961	2.21022	0.137099	1
RN7SL658P	-1.65215	0.784961	2.21022	0.137099	1
TSIX	-1.65215	0.784961	2.21022	0.137099	1
ENSG00000254551	-1.65215	0.784961	2.21022	0.137099	1
ENSG00000287009	-1.65215	0.784961	2.21022	0.137099	1
TRAV8-4	-1.65215	0.784961	2.21022	0.137099	1
NORAD	-1.65215	0.784961	2.21022	0.137099	1
MYADM-AS1	-1.65215	0.784961	2.21022	0.137099	1
IFITM8P	-1.65122	0.784839	2.20908	0.1372	1
ENSG00000272321	-1.65122	0.784839	2.20908	0.1372	1
GPR26	-1.65122	0.784839	2.20908	0.1372	1
LINC01482	-1.65122	0.784839	2.20908	0.1372	1
SRSF10P1	-1.65122	0.784839	2.20908	0.1372	1
ACER1	-1.65122	0.784839	2.20908	0.1372	1
ANKRD20A18P	-1.65122	0.784839	2.20908	0.1372	1
PROX1-AS1	-1.65095	0.784799	2.20878	0.137227	1
ENSG00000226349	-1.65095	0.784799	2.20878	0.137227	1
ENSG00000243491	-1.65095	0.784799	2.20878	0.137227	1
ENSG00000287405	-1.65095	0.784799	2.20878	0.137227	1
HSPA8P4	-1.65095	0.784799	2.20878	0.137227	1
BMS1P10	-1.65095	0.784799	2.20878	0.137227	1
SNX30-DT	-1.65095	0.784799	2.20878	0.137227	1
IGSF22	-1.65095	0.784799	2.20878	0.137227	1
FSD2	-1.65095	0.784799	2.20878	0.137227	1
MIR376A1	2.73792	0.923873	2.20773	0.137321	1
ENSG00000237760	-1.97506	1.32543	2.20768	0.137325	1
ENSG00000287060	-1.65002	0.784677	2.20764	0.137328	1
OR52I2	-1.65002	0.784677	2.20764	0.137328	1
BNIP3P26	-1.65002	0.784677	2.20764	0.137328	1
ENSG00000280194	-1.65002	0.784677	2.20764	0.137328	1
ACP7	1.60914	1.3539	2.20699	0.137387	1
INO80D-AS1	-2.95145	0.963339	2.20622	0.137455	1
PYHIN1	2.03678	1.17271	2.2027	0.137769	1
ENSG00000258101	1.67182	1.12177	2.20085	0.137934	1
RBP1	1.45507	2.66742	2.19925	0.138078	1
ZNF470-DT	1.4762	2.18363	2.19661	0.138315	1
TPM3P9	1.14168	6.92749	2.19586	0.138382	1
COP1-DT	-1.63856	0.783256	2.19326	0.138615	1
ENSG00000289002	-1.63856	0.783256	2.19326	0.138615	1
SAP30-DT	-1.63856	0.783256	2.19326	0.138615	1
ENSG00000251193	-1.63856	0.783256	2.19326	0.138615	1
ENSG00000226468	-1.63856	0.783256	2.19326	0.138615	1
SYP	-1.63856	0.783256	2.19326	0.138615	1
RPL9P28	-1.63856	0.783256	2.19326	0.138615	1
ENSG00000271554	-1.63735	0.782998	2.19242	0.138691	1
FEN1P1	-1.63735	0.782998	2.19242	0.138691	1
ENSG00000231416	-1.63735	0.782998	2.19242	0.138691	1
SZT2-AS1	-1.63735	0.782998	2.19242	0.138691	1
ENSG00000270149	-1.63735	0.782998	2.19242	0.138691	1
ENSG00000234997	-1.63735	0.782998	2.19242	0.138691	1
ENSG00000289533	-1.63735	0.782998	2.19242	0.138691	1
ZNF2	-1.63735	0.782998	2.19242	0.138691	1
RN7SKP58	-1.63735	0.782998	2.19242	0.138691	1
RPL6P9	-1.63735	0.782998	2.19242	0.138691	1
LINC01182	-1.63735	0.782998	2.19242	0.138691	1
PABPC1P1	-1.63735	0.782998	2.19242	0.138691	1
GRIA1	-1.63735	0.782998	2.19242	0.138691	1
RN7SL617P	-1.63735	0.782998	2.19242	0.138691	1
ENSG00000285741	-1.63735	0.782998	2.19242	0.138691	1
PRKAR1B-AS2	-1.63735	0.782998	2.19242	0.138691	1
ENSG00000237926	-1.63735	0.782998	2.19242	0.138691	1
BEX1	-1.63735	0.782998	2.19242	0.138691	1
ENSG00000234740	-1.63735	0.782998	2.19242	0.138691	1
ENSG00000176868	-1.63735	0.782998	2.19242	0.138691	1
CYCSP28	-1.63735	0.782998	2.19242	0.138691	1
RN7SL12P	-1.63735	0.782998	2.19242	0.138691	1
TTC36-AS1	-1.63735	0.782998	2.19242	0.138691	1
HSPA8P5	-1.63735	0.782998	2.19242	0.138691	1
MIP	-1.63735	0.782998	2.19242	0.138691	1
ENSG00000257342	-1.63735	0.782998	2.19242	0.138691	1
MRPS35-DT	-1.63735	0.782998	2.19242	0.138691	1
RFX4	-1.63735	0.782998	2.19242	0.138691	1
PSMC1P13	-1.63735	0.782998	2.19242	0.138691	1
ATXN8OS	-1.63735	0.782998	2.19242	0.138691	1
MIR1272	-1.63735	0.782998	2.19242	0.138691	1
C15orf48	-1.63735	0.782998	2.19242	0.138691	1
RPH3AL	-1.63735	0.782998	2.19242	0.138691	1
SNORD3C	-1.63735	0.782998	2.19242	0.138691	1
CST5	-1.63735	0.782998	2.19242	0.138691	1
ENSG00000275401	-1.63735	0.782998	2.19242	0.138691	1
TTC9B	-1.63735	0.782998	2.19242	0.138691	1
ENSG00000279096	-1.63712	0.783061	2.19157	0.138768	1
ENSG00000261604	-1.63712	0.783061	2.19157	0.138768	1
SLC9A3	-1.63712	0.783061	2.19157	0.138768	1
ENSG00000253214	-1.63712	0.783061	2.19157	0.138768	1
ENSG00000285942	-1.63712	0.783061	2.19157	0.138768	1
ENSG00000266368	-1.63712	0.783061	2.19157	0.138768	1
LINC01322	-1.63641	0.782876	2.19129	0.138793	1
LINC01624	-1.63641	0.782876	2.19129	0.138793	1
IRS4-AS1	-1.63641	0.782876	2.19129	0.138793	1
RRN3P2	-1.63641	0.782876	2.19129	0.138793	1
PGBD4P8	-1.63548	0.782754	2.19016	0.138894	1
CFAP141	-1.63548	0.782754	2.19016	0.138894	1
RN7SL753P	-1.63548	0.782754	2.19016	0.138894	1
ACER2P1	-1.63548	0.782754	2.19016	0.138894	1
ENSG00000226756	-1.63548	0.782754	2.19016	0.138894	1
CBX5P1	-1.63548	0.782754	2.19016	0.138894	1
ENSG00000285885	-1.63548	0.782754	2.19016	0.138894	1
GMPSP1	-1.63548	0.782754	2.19016	0.138894	1
ENSG00000244076	-1.63548	0.782754	2.19016	0.138894	1
ENSG00000254328	-1.63548	0.782754	2.19016	0.138894	1
ENSG00000253653	-1.63548	0.782754	2.19016	0.138894	1
RN7SL564P	-1.63548	0.782754	2.19016	0.138894	1
ENSG00000261305	-1.63548	0.782754	2.19016	0.138894	1
DDX3P2	-1.63548	0.782754	2.19016	0.138894	1
CYCSP23	-1.63548	0.782754	2.19016	0.138894	1
RPSAP9	-1.63548	0.782754	2.19016	0.138894	1
ENSG00000235138	-1.63548	0.782754	2.19016	0.138894	1
RN7SKP47	-1.63548	0.782754	2.19016	0.138894	1
TRBV26OR9-2	-1.63548	0.782754	2.19016	0.138894	1
ENSG00000239392	-1.63548	0.782754	2.19016	0.138894	1
RPSAP76	-1.63548	0.782754	2.19016	0.138894	1
OR7E1P	-1.63548	0.782754	2.19016	0.138894	1
ENSG00000233665	-1.63548	0.782754	2.19016	0.138894	1
CLRN3	-1.63548	0.782754	2.19016	0.138894	1
HKDC1	-1.63548	0.782754	2.19016	0.138894	1
ENSG00000255628	-1.63548	0.782754	2.19016	0.138894	1
ENSG00000286869	-1.63548	0.782754	2.19016	0.138894	1
ENSG00000288100	-1.63548	0.782754	2.19016	0.138894	1
ENSG00000270610	-1.63548	0.782754	2.19016	0.138894	1
RDH12	-1.63548	0.782754	2.19016	0.138894	1
TRAV8-6	-1.63548	0.782754	2.19016	0.138894	1
SEPHS1P2	-1.63548	0.782754	2.19016	0.138894	1
ENSG00000286817	-1.63548	0.782754	2.19016	0.138894	1
LINC02915	-1.63548	0.782754	2.19016	0.138894	1
DBNDD1	-1.63548	0.782754	2.19016	0.138894	1
ENSG00000265073	-1.63548	0.782754	2.19016	0.138894	1
RNU6-1057P	-1.63548	0.782754	2.19016	0.138894	1
CUPIN1P	-1.63548	0.782754	2.19016	0.138894	1
MIR644A	-1.63548	0.782754	2.19016	0.138894	1
OR7A5	-1.63548	0.782754	2.19016	0.138894	1
ENSG00000276633	-1.63548	0.782754	2.19016	0.138894	1
SNORA77	1.51321	0.925689	2.18882	0.139016	1
ENSG00000250596	2.18297	1.07097	2.18808	0.139083	1
ENSG00000244137	-1.63203	0.782374	2.18555	0.139311	1
ENSG00000225656	-1.63203	0.782374	2.18555	0.139311	1
ENSG00000249237	-1.63203	0.782374	2.18555	0.139311	1
ENSG00000288955	-1.63203	0.782374	2.18555	0.139311	1
HOXD8	-1.63203	0.782374	2.18555	0.139311	1
ENSG00000228771	-1.63203	0.782374	2.18555	0.139311	1
ENSG00000254024	-1.63203	0.782374	2.18555	0.139311	1
IL23A	-1.63203	0.782374	2.18555	0.139311	1
LINC02319	-1.63203	0.782374	2.18555	0.139311	1
ENSG00000268649	-1.63203	0.782374	2.18555	0.139311	1
RPS7P4	-1.63082	0.782212	2.18413	0.13944	1
ENSG00000289692	-1.63082	0.782212	2.18413	0.13944	1
COL6A4P2	-1.63082	0.782212	2.18413	0.13944	1
PRSS46P	-1.63082	0.782212	2.18413	0.13944	1
ENSG00000219951	-1.63082	0.782212	2.18413	0.13944	1
ENSG00000243018	-1.63082	0.782212	2.18413	0.13944	1
ENSG00000205745	-1.63082	0.782212	2.18413	0.13944	1
LINC01592	-1.63082	0.782212	2.18413	0.13944	1
ENSG00000275703	-1.63082	0.782212	2.18413	0.13944	1
CHCHD2P8	-1.63082	0.782212	2.18413	0.13944	1
ENSG00000273176	-1.63082	0.782212	2.18413	0.13944	1
RNU6-1219P	-1.63082	0.782212	2.18413	0.13944	1
ENSG00000260650	1.51584	0.926898	2.18364	0.139484	1
ENSG00000272491	1.66475	0.788087	2.1821	0.139624	1
LINC01740	1.66475	0.788087	2.1821	0.139624	1
RNVU1-29	1.66475	0.788087	2.1821	0.139624	1
DNASE2B	1.66475	0.788087	2.1821	0.139624	1
ENSG00000287510	1.66475	0.788087	2.1821	0.139624	1
ENSG00000223754	1.66475	0.788087	2.1821	0.139624	1
ENSG00000225794	1.66475	0.788087	2.1821	0.139624	1
C3orf56	1.66475	0.788087	2.1821	0.139624	1
VN2R1P	1.66475	0.788087	2.1821	0.139624	1
RNU6-1101P	1.66475	0.788087	2.1821	0.139624	1
GSTO3P	1.66475	0.788087	2.1821	0.139624	1
HNRNPA1P67	1.66475	0.788087	2.1821	0.139624	1
ENSG00000251473	1.66475	0.788087	2.1821	0.139624	1
CCHCR1	1.66475	0.788087	2.1821	0.139624	1
ENSG00000204876	1.66475	0.788087	2.1821	0.139624	1
ZNF157	1.66475	0.788087	2.1821	0.139624	1
MBOAT4	1.66475	0.788087	2.1821	0.139624	1
ENSG00000253190	1.66475	0.788087	2.1821	0.139624	1
ENSG00000246792	1.66475	0.788087	2.1821	0.139624	1
PGAM1P2	1.66475	0.788087	2.1821	0.139624	1
ENSG00000230289	1.66475	0.788087	2.1821	0.139624	1
LINC01166	1.66475	0.788087	2.1821	0.139624	1
ENSG00000259632	1.66475	0.788087	2.1821	0.139624	1
MIR1266	1.66475	0.788087	2.1821	0.139624	1
ENSG00000261448	1.66475	0.788087	2.1821	0.139624	1
ENSG00000236159	1.66475	0.788087	2.1821	0.139624	1
CSDC2	1.66475	0.788087	2.1821	0.139624	1
LIX1L-AS1	1.66243	0.787771	2.17934	0.139875	1
ENSG00000286142	1.66243	0.787771	2.17934	0.139875	1
RN7SKP71	1.66243	0.787771	2.17934	0.139875	1
ENSG00000258561	1.66243	0.787771	2.17934	0.139875	1
ENSG00000273925	1.66243	0.787771	2.17934	0.139875	1
AKR1B1P7	1.66243	0.787771	2.17934	0.139875	1
PIK3CD-AS1	1.6601	0.787456	2.17658	0.140126	1
ENSG00000285554	1.6601	0.787456	2.17658	0.140126	1
ENSG00000236957	1.6601	0.787456	2.17658	0.140126	1
SLC5A9	1.6601	0.787456	2.17658	0.140126	1
OR2T2	1.6601	0.787456	2.17658	0.140126	1
ENSG00000227242	1.6601	0.787456	2.17658	0.140126	1
LINC01291	1.6601	0.787456	2.17658	0.140126	1
ENSG00000270996	1.6601	0.787456	2.17658	0.140126	1
LINC01956	1.6601	0.787456	2.17658	0.140126	1
KCNF1	1.6601	0.787456	2.17658	0.140126	1
RABL2A	1.6601	0.787456	2.17658	0.140126	1
TMEM212-AS1	1.6601	0.787456	2.17658	0.140126	1
ENSG00000249780	1.6601	0.787456	2.17658	0.140126	1
RPS15AP18	1.6601	0.787456	2.17658	0.140126	1
RNU4-90P	1.6601	0.787456	2.17658	0.140126	1
ENSG00000251456	1.6601	0.787456	2.17658	0.140126	1
MIR4643	1.6601	0.787456	2.17658	0.140126	1
ENSG00000287591	1.6601	0.787456	2.17658	0.140126	1
ENSG00000223886	1.6601	0.787456	2.17658	0.140126	1
MAGEA6-DT	1.6601	0.787456	2.17658	0.140126	1
SLURP2	1.6601	0.787456	2.17658	0.140126	1
MIR3926-1	1.6601	0.787456	2.17658	0.140126	1
FAM66D	1.6601	0.787456	2.17658	0.140126	1
RASSF10-DT	1.6601	0.787456	2.17658	0.140126	1
ENSG00000234296	1.6601	0.787456	2.17658	0.140126	1
ADAM1B	1.6601	0.787456	2.17658	0.140126	1
RNU6-79P	1.6601	0.787456	2.17658	0.140126	1
TRAJ24	1.6601	0.787456	2.17658	0.140126	1
ENSG00000213527	1.6601	0.787456	2.17658	0.140126	1
HEXA-AS1	1.6601	0.787456	2.17658	0.140126	1
ENSG00000286790	1.6601	0.787456	2.17658	0.140126	1
EIF3CL	1.6601	0.787456	2.17658	0.140126	1
IGFALS	1.6601	0.787456	2.17658	0.140126	1
NOXO1	1.6601	0.787456	2.17658	0.140126	1
Y_RNA	1.6601	0.787456	2.17658	0.140126	1
RPL31P61	1.6601	0.787456	2.17658	0.140126	1
ENSG00000288047	1.54019	0.929566	2.17432	0.140331	1
SCYGR10	1.65663	0.786991	2.17244	0.140503	1
ENSG00000235192	1.65663	0.786991	2.17244	0.140503	1
ENSG00000289091	1.65663	0.786991	2.17244	0.140503	1
LINC01564	1.65663	0.786991	2.17244	0.140503	1
TRIM72	1.65663	0.786991	2.17244	0.140503	1
ENSG00000266601	1.65663	0.786991	2.17244	0.140503	1
ENSG00000271366	1.65663	0.786991	2.17244	0.140503	1
RAB1AP1	1.65431	0.786675	2.16968	0.140755	1
MTLN	1.65431	0.786675	2.16968	0.140755	1
ENSG00000289267	1.65431	0.786675	2.16968	0.140755	1
ENSG00000285892	1.65431	0.786675	2.16968	0.140755	1
RPL24P8	1.65431	0.786675	2.16968	0.140755	1
ENSG00000234789	1.65431	0.786675	2.16968	0.140755	1
HOXC-AS1	1.65431	0.786675	2.16968	0.140755	1
ENSG00000275278	1.65431	0.786675	2.16968	0.140755	1
ENSG00000258137	1.65431	0.786675	2.16968	0.140755	1
ENSG00000260042	1.65431	0.786675	2.16968	0.140755	1
LINC00469	1.65431	0.786675	2.16968	0.140755	1
CSE1L-DT	1.65431	0.786675	2.16968	0.140755	1
NPAS1	1.65431	0.786675	2.16968	0.140755	1
ENSG00000276445	1.65431	0.786675	2.16968	0.140755	1
ENSG00000230477	1.65417	0.786662	2.1695	0.140772	1
PRKG2	1.65417	0.786662	2.1695	0.140772	1
OSTCP6	1.65417	0.786662	2.1695	0.140772	1
ENSG00000287782	1.65417	0.786662	2.1695	0.140772	1
ENSG00000225236	1.65417	0.786662	2.1695	0.140772	1
EEF1A1P4	1.65417	0.786662	2.1695	0.140772	1
ENSG00000280415	1.65417	0.786662	2.1695	0.140772	1
CEBPE	1.65417	0.786662	2.1695	0.140772	1
RIPPLY3	1.65417	0.786662	2.1695	0.140772	1
CTSE	-1.61718	0.780408	2.16794	0.140915	1
C3orf22	-1.61718	0.780408	2.16794	0.140915	1
NPM1P12	-1.61718	0.780408	2.16794	0.140915	1
MID1IP1-AS1	-1.61718	0.780408	2.16794	0.140915	1
QRFP	-1.61718	0.780408	2.16794	0.140915	1
ENSG00000289400	-1.61718	0.780408	2.16794	0.140915	1
KLRF2	-1.61718	0.780408	2.16794	0.140915	1
RBM25-AS1	-1.61718	0.780408	2.16794	0.140915	1
PROX2	-1.61718	0.780408	2.16794	0.140915	1
ENSG00000273971	-1.61718	0.780408	2.16794	0.140915	1
MIR518A2	-1.61718	0.780408	2.16794	0.140915	1
TTLL1-AS1	-1.61718	0.780408	2.16794	0.140915	1
GALNT5	-1.61624	0.780286	2.16682	0.141018	1
RPL26P31	-1.61624	0.780286	2.16682	0.141018	1
ENSG00000287494	-1.61624	0.780286	2.16682	0.141018	1
ENSG00000261543	-1.61624	0.780286	2.16682	0.141018	1
LINC02896	-1.61624	0.780286	2.16682	0.141018	1
TIMMDC1-DT	1.65184	0.786346	2.16675	0.141024	1
LINC01991	1.65184	0.786346	2.16675	0.141024	1
TCTE1	1.65184	0.786346	2.16675	0.141024	1
ENSG00000279796	1.65184	0.786346	2.16675	0.141024	1
ENSG00000273853	1.65184	0.786346	2.16675	0.141024	1
MYG1-AS1	1.65184	0.786346	2.16675	0.141024	1
ENSG00000258745	1.65184	0.786346	2.16675	0.141024	1
ENSG00000259238	1.65184	0.786346	2.16675	0.141024	1
ENSG00000266365	1.65184	0.786346	2.16675	0.141024	1
DRG1P1	1.01778	1.60691	2.16293	0.141375	1
ENSG00000237249	1.64851	0.785894	2.16281	0.141386	1
Y_RNA	1.64851	0.785894	2.16281	0.141386	1
ENSG00000289573	1.64851	0.785894	2.16281	0.141386	1
ENSG00000253886	1.64851	0.785894	2.16281	0.141386	1
ENSG00000260771	1.64851	0.785894	2.16281	0.141386	1
ENSG00000243831	1.64851	0.785894	2.16281	0.141386	1
RPS26P30	1.64851	0.785894	2.16281	0.141386	1
MIR6855	1.64851	0.785894	2.16281	0.141386	1
ENSG00000236543	1.64851	0.785894	2.16281	0.141386	1
OR52E1	1.64851	0.785894	2.16281	0.141386	1
ABCG4	1.64851	0.785894	2.16281	0.141386	1
ATF4P4	1.64851	0.785894	2.16281	0.141386	1
ANKRD22	1.64851	0.785894	2.16281	0.141386	1
ENSG00000274979	1.64851	0.785894	2.16281	0.141386	1
MIR6759	1.64851	0.785894	2.16281	0.141386	1
ENSG00000269980	1.64851	0.785894	2.16281	0.141386	1
BLOC1S1	1.64851	0.785894	2.16281	0.141386	1
RPL15P2	1.64851	0.785894	2.16281	0.141386	1
ENSG00000276278	1.64851	0.785894	2.16281	0.141386	1
ENSG00000274904	1.64851	0.785894	2.16281	0.141386	1
ENSG00000229330	1.64851	0.785894	2.16281	0.141386	1
FUT2	1.64851	0.785894	2.16281	0.141386	1
ENSG00000287886	2.25107	1.28875	2.16175	0.141484	1
SNED1-AS1	1.64605	0.785565	2.15989	0.141655	1
ENSG00000279075	1.64605	0.785565	2.15989	0.141655	1
RGS7BP	1.64605	0.785565	2.15989	0.141655	1
CEP164P1	1.64605	0.785565	2.15989	0.141655	1
RNU6-529P	1.64605	0.785565	2.15989	0.141655	1
CSGALNACT2-DT	1.64605	0.785565	2.15989	0.141655	1
SLC25A21	1.64605	0.785565	2.15989	0.141655	1
LINC01152	1.64605	0.785565	2.15989	0.141655	1
ENSG00000250948	1.64605	0.785565	2.15989	0.141655	1
TMEM92	1.64605	0.785565	2.15989	0.141655	1
ANKRD62	1.64605	0.785565	2.15989	0.141655	1
LINC01842	1.64605	0.785565	2.15989	0.141655	1
KLC3	1.64605	0.785565	2.15989	0.141655	1
ENSG00000287808	1.64358	0.785236	2.15697	0.141925	1
ST13P19	1.64358	0.785236	2.15697	0.141925	1
ENSG00000273198	1.64358	0.785236	2.15697	0.141925	1
APCS	1.64358	0.785236	2.15697	0.141925	1
FOXD2	1.64358	0.785236	2.15697	0.141925	1
CCNB1IP1P1	1.64358	0.785236	2.15697	0.141925	1
[truncated: 59,499 more rows]
