# Supplementary material for: An allele-resolved nanopore-guided tour of the human placental methylome
Source: Nat Commun. 2025 Nov 24;16:10358. doi: 10.1038/s41467-025-65337-3 (PMC12644668; doi:10.1038/s41467-025-65337-3)
Supplement: Supplementary file 8 — Supplementary Data 7 [file 41467_2025_65337_MOESM8_ESM.xlsx]

## Sheet: Supplemental Table 7
	Mean	Median	Min	Max
Mother Age (at birth)	36.375	35.5	32	43
Father Age (at birth)	37.125	35	33	47
Mother BMI	23.7137	21.9771	19.9219	32.0759
Father BMI	23.9604	23.9414	17.6083	27.3833
Gestation (days)	279.875	279.5	275	285
Placenta length (cm)	21.3125	21.5	18.5	23
Placenta width (cm)	18.0625	18.5	14	20.5
Placenta depth (cm)	2.125	2	1.5	3
Placenta weight (g)	614.2	581.55	460.8	909.4
Cord length (cm)	49.375	50.5	40.5	57.5
Birth Weight (g)	3479.5	3509	2894	3974
Ponderal Index	2.61379	2.51138	2.3152	3.12481
1 min Apgar score	8.875	9	8	9
5 min Apgar score	9	9	9	9
	Fraction
First pregnancy	3/8
Natural Conception	8/8
Spontaneous Labour	5/8
Vaginal Birth (non-instrumental)	8/8
